# Supplementary material for: Liver function test indices-based prediction model for post-stroke depression: a multicenter, retrospective study
Source: BMC Med Inform Decis Mak. 2023 Jul 19;23:127. doi: 10.1186/s12911-023-02241-0 (PMC10357817; doi:10.1186/s12911-023-02241-0)
Supplement: Supplementary file 1 — Supplementary Material 1 [file 12911_2023_2241_MOESM1_ESM.xlsx]

## Sheet: Sheet1
Variable attribute
Variable classification	Variables	Attribute
Target variable	Whether PSD occurrence	1=yes; 0=no
Predictive variable	Age	Patient age
	Gender	1=female; 0=male
	Smoke	1=yes; 0=no
	Drink	1=yes; 0=no
	γ-GT	γ-glutamyl transpeptidase;the first measurement of admission
	PAB	prealbumin; the first measurement of admission
	AST	aspartate aminotransferase; the first measurement of admission
	ALT	alanine aminotransferase ; the first measurement of admission
	AST/ALT	aspartate aminotransferase/alanine aminotransferase; the first measurement of admission
	TBA	total bile acid; the first measurement of admission
	Tbil	total bilirubin; the first measurement of admission
	TP	total protein; the first measurement of admission
	GLB	globulin; the first measurement of admission
	ALB	albumin; the first measurement of admission
	ALB/GLB	albumin/globulin; the first measurement of admission
	Dbil	direct Bilirubin; the first measurement of admission
	ALP	alkaline phosph-atase; the first measurement of admission
	IBil	indirect Bilirubin; the first measurement of admission
