# Supplementary material for: Liver function test indices-based prediction model for post-stroke depression: a multicenter, retrospective study
Source: BMC Med Inform Decis Mak. 2023 Jul 19;23:127. doi: 10.1186/s12911-023-02241-0 (PMC10357817; doi:10.1186/s12911-023-02241-0)
Supplement: Supplementary file 2 — Supplementary Material 2 [file 12911_2023_2241_MOESM2_ESM.xlsx]

## Sheet: XGBoost
AUC values under different parameter combinations in the XGBoost algorithm
max depth	eta	nrounds	AUC		legend
1	0.1	1	0.638		max depth: The maximum depth of the tree.
1	0.1	2	0.655		eta: Learning rate.
1	0.1	3	0.653		nrounds: Max number of boosting iterations.
1	0.1	4	0.653		AUC: Area under the curve.
1	0.1	5	0.682
1	0.1	6	0.682
1	0.1	7	0.682
1	0.1	8	0.679
1	0.1	9	0.68
1	0.1	10	0.68
1	0.2	1	0.638
1	0.2	2	0.655
1	0.2	3	0.683
1	0.2	4	0.683
1	0.2	5	0.682
1	0.2	6	0.683
1	0.2	7	0.686
1	0.2	8	0.685
1	0.2	9	0.691
1	0.2	10	0.689
1	0.3	1	0.638
1	0.3	2	0.67
1	0.3	3	0.679
1	0.3	4	0.683
1	0.3	5	0.678
1	0.3	6	0.681
1	0.3	7	0.688
1	0.3	8	0.684
1	0.3	9	0.692
1	0.3	10	0.694
1	0.4	1	0.638
1	0.4	2	0.67
1	0.4	3	0.676
1	0.4	4	0.678
1	0.4	5	0.682
1	0.4	6	0.68
1	0.4	7	0.691
1	0.4	8	0.69
1	0.4	9	0.695
1	0.4	10	0.694
1	0.5	1	0.638
1	0.5	2	0.67
1	0.5	3	0.67
1	0.5	4	0.678
1	0.5	5	0.669
1	0.5	6	0.687
1	0.5	7	0.696
1	0.5	8	0.702
1	0.5	9	0.7
1	0.5	10	0.701
1	0.6	1	0.638
1	0.6	2	0.67
1	0.6	3	0.67
1	0.6	4	0.678
1	0.6	5	0.669
1	0.6	6	0.687
1	0.6	7	0.694
1	0.6	8	0.69
1	0.6	9	0.697
1	0.6	10	0.698
1	0.7	1	0.638
1	0.7	2	0.67
1	0.7	3	0.67
1	0.7	4	0.679
1	0.7	5	0.668
1	0.7	6	0.687
1	0.7	7	0.693
1	0.7	8	0.69
1	0.7	9	0.688
1	0.7	10	0.695
1	0.8	1	0.638
1	0.8	2	0.67
1	0.8	3	0.67
1	0.8	4	0.679
1	0.8	5	0.668
1	0.8	6	0.687
1	0.8	7	0.683
1	0.8	8	0.686
1	0.8	9	0.689
1	0.8	10	0.698
1	0.9	1	0.638
1	0.9	2	0.67
1	0.9	3	0.67
1	0.9	4	0.679
1	0.9	5	0.668
1	0.9	6	0.687
1	0.9	7	0.683
1	0.9	8	0.686
1	0.9	9	0.696
1	0.9	10	0.699
1	1	1	0.638
1	1	2	0.67
1	1	3	0.67
1	1	4	0.679
1	1	5	0.668
1	1	6	0.687
1	1	7	0.683
1	1	8	0.686
1	1	9	0.698
1	1	10	0.7
2	0.1	1	0.669
2	0.1	2	0.67
2	0.1	3	0.687
2	0.1	4	0.693
2	0.1	5	0.69
2	0.1	6	0.692
2	0.1	7	0.698
2	0.1	8	0.7
2	0.1	9	0.713
2	0.1	10	0.714
2	0.2	1	0.669
2	0.2	2	0.684
2	0.2	3	0.685
2	0.2	4	0.692
2	0.2	5	0.718
2	0.2	6	0.723
2	0.2	7	0.724
2	0.2	8	0.725
2	0.2	9	0.722
2	0.2	10	0.72
2	0.3	1	0.669
2	0.3	2	0.684
2	0.3	3	0.685
2	0.3	4	0.707
2	0.3	5	0.71
2	0.3	6	0.716
2	0.3	7	0.712
2	0.3	8	0.717
2	0.3	9	0.716
2	0.3	10	0.722
2	0.4	1	0.669
2	0.4	2	0.684
2	0.4	3	0.691
2	0.4	4	0.71
2	0.4	5	0.71
2	0.4	6	0.712
2	0.4	7	0.723
2	0.4	8	0.718
2	0.4	9	0.726
2	0.4	10	0.724
2	0.5	1	0.669
2	0.5	2	0.685
2	0.5	3	0.722
2	0.5	4	0.731
2	0.5	5	0.725
2	0.5	6	0.727
2	0.5	7	0.728
2	0.5	8	0.726
2	0.5	9	0.729
2	0.5	10	0.734
2	0.6	1	0.669
2	0.6	2	0.7
2	0.6	3	0.693
2	0.6	4	0.688
2	0.6	5	0.708
2	0.6	6	0.716
2	0.6	7	0.724
2	0.6	8	0.722
2	0.6	9	0.723
2	0.6	10	0.719
2	0.7	1	0.669
2	0.7	2	0.7
2	0.7	3	0.694
2	0.7	4	0.689
2	0.7	5	0.697
2	0.7	6	0.704
2	0.7	7	0.701
2	0.7	8	0.702
2	0.7	9	0.702
2	0.7	10	0.695
2	0.8	1	0.669
2	0.8	2	0.7
2	0.8	3	0.694
2	0.8	4	0.689
2	0.8	5	0.701
2	0.8	6	0.701
2	0.8	7	0.711
2	0.8	8	0.708
2	0.8	9	0.693
2	0.8	10	0.694
2	0.9	1	0.669
2	0.9	2	0.7
2	0.9	3	0.687
2	0.9	4	0.683
2	0.9	5	0.691
2	0.9	6	0.692
2	0.9	7	0.695
2	0.9	8	0.694
2	0.9	9	0.695
2	0.9	10	0.683
2	1	1	0.669
2	1	2	0.7
2	1	3	0.691
2	1	4	0.691
2	1	5	0.683
2	1	6	0.697
2	1	7	0.699
2	1	8	0.692
2	1	9	0.694
2	1	10	0.694
3	0.1	1	0.66
3	0.1	2	0.686
3	0.1	3	0.688
3	0.1	4	0.698
3	0.1	5	0.7
3	0.1	6	0.699
3	0.1	7	0.711
3	0.1	8	0.712
3	0.1	9	0.715
3	0.1	10	0.724
3	0.2	1	0.66
3	0.2	2	0.69
3	0.2	3	0.699
3	0.2	4	0.705
3	0.2	5	0.721
3	0.2	6	0.724
3	0.2	7	0.728
3	0.2	8	0.728
3	0.2	9	0.739
3	0.2	10	0.738
3	0.3	1	0.66
3	0.3	2	0.693
3	0.3	3	0.695
3	0.3	4	0.694
3	0.3	5	0.713
3	0.3	6	0.712
3	0.3	7	0.715
3	0.3	8	0.724
3	0.3	9	0.725
3	0.3	10	0.722
3	0.4	1	0.66
3	0.4	2	0.693
3	0.4	3	0.723
3	0.4	4	0.725
3	0.4	5	0.724
3	0.4	6	0.722
3	0.4	7	0.738
3	0.4	8	0.742
3	0.4	9	0.74
3	0.4	10	0.744
3	0.5	1	0.66
3	0.5	2	0.694
3	0.5	3	0.704
3	0.5	4	0.724
3	0.5	5	0.725
3	0.5	6	0.729
3	0.5	7	0.727
3	0.5	8	0.721
3	0.5	9	0.726
3	0.5	10	0.731
3	0.6	1	0.66
3	0.6	2	0.689
3	0.6	3	0.702
3	0.6	4	0.724
3	0.6	5	0.734
3	0.6	6	0.732
3	0.6	7	0.731
3	0.6	8	0.727
3	0.6	9	0.724
3	0.6	10	0.731
3	0.7	1	0.66
3	0.7	2	0.67
3	0.7	3	0.679
3	0.7	4	0.697
3	0.7	5	0.708
3	0.7	6	0.716
3	0.7	7	0.717
3	0.7	8	0.71
3	0.7	9	0.717
3	0.7	10	0.727
3	0.8	1	0.66
3	0.8	2	0.675
3	0.8	3	0.682
3	0.8	4	0.693
3	0.8	5	0.697
3	0.8	6	0.695
3	0.8	7	0.697
3	0.8	8	0.712
3	0.8	9	0.702
3	0.8	10	0.703
3	0.9	1	0.66
3	0.9	2	0.667
3	0.9	3	0.689
3	0.9	4	0.699
3	0.9	5	0.689
3	0.9	6	0.692
3	0.9	7	0.695
3	0.9	8	0.704
3	0.9	9	0.702
3	0.9	10	0.709
3	1	1	0.66
3	1	2	0.674
3	1	3	0.696
3	1	4	0.702
3	1	5	0.705
3	1	6	0.703
3	1	7	0.701
3	1	8	0.697
3	1	9	0.682
3	1	10	0.684
4	0.1	1	0.659
4	0.1	2	0.693
4	0.1	3	0.704
4	0.1	4	0.707
4	0.1	5	0.705
4	0.1	6	0.712
4	0.1	7	0.715
4	0.1	8	0.716
4	0.1	9	0.727
4	0.1	10	0.73
4	0.2	1	0.659
4	0.2	2	0.696
4	0.2	3	0.706
4	0.2	4	0.714
4	0.2	5	0.721
4	0.2	6	0.724
4	0.2	7	0.726
4	0.2	8	0.723
4	0.2	9	0.725
4	0.2	10	0.73
4	0.3	1	0.659
4	0.3	2	0.666
4	0.3	3	0.713
4	0.3	4	0.719
4	0.3	5	0.728
4	0.3	6	0.731
4	0.3	7	0.735
4	0.3	8	0.739
4	0.3	9	0.734
4	0.3	10	0.733
4	0.4	1	0.659
4	0.4	2	0.709
4	0.4	3	0.706
4	0.4	4	0.71
4	0.4	5	0.707
4	0.4	6	0.717
4	0.4	7	0.72
4	0.4	8	0.723
4	0.4	9	0.724
4	0.4	10	0.721
4	0.5	1	0.659
4	0.5	2	0.705
4	0.5	3	0.708
4	0.5	4	0.713
4	0.5	5	0.727
4	0.5	6	0.732
4	0.5	7	0.733
4	0.5	8	0.729
4	0.5	9	0.723
4	0.5	10	0.718
4	0.6	1	0.659
4	0.6	2	0.691
4	0.6	3	0.694
4	0.6	4	0.686
4	0.6	5	0.69
4	0.6	6	0.699
4	0.6	7	0.707
4	0.6	8	0.717
4	0.6	9	0.714
4	0.6	10	0.715
4	0.7	1	0.659
4	0.7	2	0.679
4	0.7	3	0.69
4	0.7	4	0.692
4	0.7	5	0.709
4	0.7	6	0.702
4	0.7	7	0.698
4	0.7	8	0.695
4	0.7	9	0.694
4	0.7	10	0.694
4	0.8	1	0.659
4	0.8	2	0.687
4	0.8	3	0.683
4	0.8	4	0.682
4	0.8	5	0.69
4	0.8	6	0.685
4	0.8	7	0.693
4	0.8	8	0.684
4	0.8	9	0.688
4	0.8	10	0.691
4	0.9	1	0.659
4	0.9	2	0.671
4	0.9	3	0.67
4	0.9	4	0.669
4	0.9	5	0.675
4	0.9	6	0.674
4	0.9	7	0.679
4	0.9	8	0.684
4	0.9	9	0.679
4	0.9	10	0.681
4	1	1	0.659
4	1	2	0.671
4	1	3	0.663
4	1	4	0.666
4	1	5	0.66
4	1	6	0.656
4	1	7	0.658
4	1	8	0.652
4	1	9	0.636
4	1	10	0.627
5	0.1	1	0.624
5	0.1	2	0.684
5	0.1	3	0.701
5	0.1	4	0.71
5	0.1	5	0.719
5	0.1	6	0.722
5	0.1	7	0.724
5	0.1	8	0.724
5	0.1	9	0.727
5	0.1	10	0.729
5	0.2	1	0.624
5	0.2	2	0.68
5	0.2	3	0.708
5	0.2	4	0.722
5	0.2	5	0.723
5	0.2	6	0.729
5	0.2	7	0.726
5	0.2	8	0.734
5	0.2	9	0.734
5	0.2	10	0.736
5	0.3	1	0.624
5	0.3	2	0.676
5	0.3	3	0.689
5	0.3	4	0.701
5	0.3	5	0.707
5	0.3	6	0.717
5	0.3	7	0.726
5	0.3	8	0.725
5	0.3	9	0.726
5	0.3	10	0.731
5	0.4	1	0.624
5	0.4	2	0.683
5	0.4	3	0.697
5	0.4	4	0.713
5	0.4	5	0.709
5	0.4	6	0.71
5	0.4	7	0.718
5	0.4	8	0.719
5	0.4	9	0.722
5	0.4	10	0.718
5	0.5	1	0.624
5	0.5	2	0.673
5	0.5	3	0.698
5	0.5	4	0.703
5	0.5	5	0.703
5	0.5	6	0.698
5	0.5	7	0.703
5	0.5	8	0.706
5	0.5	9	0.703
5	0.5	10	0.703
5	0.6	1	0.624
5	0.6	2	0.664
5	0.6	3	0.683
5	0.6	4	0.68
5	0.6	5	0.69
5	0.6	6	0.68
5	0.6	7	0.68
5	0.6	8	0.674
5	0.6	9	0.668
5	0.6	10	0.667
5	0.7	1	0.624
5	0.7	2	0.649
5	0.7	3	0.651
5	0.7	4	0.666
5	0.7	5	0.673
5	0.7	6	0.66
5	0.7	7	0.67
5	0.7	8	0.669
5	0.7	9	0.671
5	0.7	10	0.669
5	0.8	1	0.624
5	0.8	2	0.669
5	0.8	3	0.664
5	0.8	4	0.663
5	0.8	5	0.655
5	0.8	6	0.641
5	0.8	7	0.642
5	0.8	8	0.647
5	0.8	9	0.645
5	0.8	10	0.642
5	0.9	1	0.624
5	0.9	2	0.665
5	0.9	3	0.662
5	0.9	4	0.652
5	0.9	5	0.65
5	0.9	6	0.651
5	0.9	7	0.657
5	0.9	8	0.65
5	0.9	9	0.636
5	0.9	10	0.639
5	1	1	0.624
5	1	2	0.652
5	1	3	0.626
5	1	4	0.631
5	1	5	0.636
5	1	6	0.637
5	1	7	0.634
5	1	8	0.626
5	1	9	0.625
5	1	10	0.606
6	0.1	1	0.634
6	0.1	2	0.699
6	0.1	3	0.707
6	0.1	4	0.71
6	0.1	5	0.72
6	0.1	6	0.721
6	0.1	7	0.72
6	0.1	8	0.721
6	0.1	9	0.727
6	0.1	10	0.73
6	0.2	1	0.634
6	0.2	2	0.69
6	0.2	3	0.703
6	0.2	4	0.714
6	0.2	5	0.721
6	0.2	6	0.727
6	0.2	7	0.727
6	0.2	8	0.732
6	0.2	9	0.736
6	0.2	10	0.734
6	0.3	1	0.634
6	0.3	2	0.676
6	0.3	3	0.705
6	0.3	4	0.721
6	0.3	5	0.724
6	0.3	6	0.728
6	0.3	7	0.734
6	0.3	8	0.736
6	0.3	9	0.726
6	0.3	10	0.728
6	0.4	1	0.634
6	0.4	2	0.684
6	0.4	3	0.69
6	0.4	4	0.696
6	0.4	5	0.697
6	0.4	6	0.7
6	0.4	7	0.701
6	0.4	8	0.694
6	0.4	9	0.692
6	0.4	10	0.691
6	0.5	1	0.634
6	0.5	2	0.686
6	0.5	3	0.681
6	0.5	4	0.685
6	0.5	5	0.685
6	0.5	6	0.685
6	0.5	7	0.682
6	0.5	8	0.688
6	0.5	9	0.689
6	0.5	10	0.693
6	0.6	1	0.634
6	0.6	2	0.664
6	0.6	3	0.671
6	0.6	4	0.682
6	0.6	5	0.676
6	0.6	6	0.674
6	0.6	7	0.678
6	0.6	8	0.676
6	0.6	9	0.679
6	0.6	10	0.684
6	0.7	1	0.634
6	0.7	2	0.682
6	0.7	3	0.689
6	0.7	4	0.686
6	0.7	5	0.691
6	0.7	6	0.694
6	0.7	7	0.689
6	0.7	8	0.69
6	0.7	9	0.691
6	0.7	10	0.682
6	0.8	1	0.634
6	0.8	2	0.657
6	0.8	3	0.643
6	0.8	4	0.65
6	0.8	5	0.645
6	0.8	6	0.639
6	0.8	7	0.636
6	0.8	8	0.646
6	0.8	9	0.65
6	0.8	10	0.646
6	0.9	1	0.634
6	0.9	2	0.647
6	0.9	3	0.635
6	0.9	4	0.644
6	0.9	5	0.638
6	0.9	6	0.639
6	0.9	7	0.641
6	0.9	8	0.638
6	0.9	9	0.645
6	0.9	10	0.644
6	1	1	0.634
6	1	2	0.626
6	1	3	0.627
6	1	4	0.609
6	1	5	0.617
6	1	6	0.623
6	1	7	0.615
6	1	8	0.598
6	1	9	0.614
6	1	10	0.618
7	0.1	1	0.635
7	0.1	2	0.653
7	0.1	3	0.687
7	0.1	4	0.684
7	0.1	5	0.698
7	0.1	6	0.694
7	0.1	7	0.698
7	0.1	8	0.697
7	0.1	9	0.704
7	0.1	10	0.704
7	0.2	1	0.635
7	0.2	2	0.685
7	0.2	3	0.692
7	0.2	4	0.704
7	0.2	5	0.71
7	0.2	6	0.708
7	0.2	7	0.708
7	0.2	8	0.715
7	0.2	9	0.718
7	0.2	10	0.721
7	0.3	1	0.635
7	0.3	2	0.661
7	0.3	3	0.683
7	0.3	4	0.684
7	0.3	5	0.694
7	0.3	6	0.702
7	0.3	7	0.702
7	0.3	8	0.704
7	0.3	9	0.698
7	0.3	10	0.698
7	0.4	1	0.635
7	0.4	2	0.671
7	0.4	3	0.681
7	0.4	4	0.683
7	0.4	5	0.69
7	0.4	6	0.691
7	0.4	7	0.699
7	0.4	8	0.7
7	0.4	9	0.703
7	0.4	10	0.701
7	0.5	1	0.635
7	0.5	2	0.662
7	0.5	3	0.675
7	0.5	4	0.685
7	0.5	5	0.682
7	0.5	6	0.683
7	0.5	7	0.677
7	0.5	8	0.673
7	0.5	9	0.674
7	0.5	10	0.677
7	0.6	1	0.635
7	0.6	2	0.675
7	0.6	3	0.683
7	0.6	4	0.703
7	0.6	5	0.703
7	0.6	6	0.704
7	0.6	7	0.702
7	0.6	8	0.699
7	0.6	9	0.696
7	0.6	10	0.699
7	0.7	1	0.635
7	0.7	2	0.663
7	0.7	3	0.668
7	0.7	4	0.668
7	0.7	5	0.658
7	0.7	6	0.661
7	0.7	7	0.651
7	0.7	8	0.649
7	0.7	9	0.648
7	0.7	10	0.641
7	0.8	1	0.635
7	0.8	2	0.659
7	0.8	3	0.66
7	0.8	4	0.669
7	0.8	5	0.668
7	0.8	6	0.667
7	0.8	7	0.669
7	0.8	8	0.665
7	0.8	9	0.667
7	0.8	10	0.67
7	0.9	1	0.635
7	0.9	2	0.648
7	0.9	3	0.659
7	0.9	4	0.659
7	0.9	5	0.665
7	0.9	6	0.658
7	0.9	7	0.657
7	0.9	8	0.654
7	0.9	9	0.656
7	0.9	10	0.656
7	1	1	0.635
7	1	2	0.627
7	1	3	0.61
7	1	4	0.622
7	1	5	0.619
7	1	6	0.606
7	1	7	0.601
7	1	8	0.599
7	1	9	0.59
7	1	10	0.58
8	0.1	1	0.639
8	0.1	2	0.657
8	0.1	3	0.66
8	0.1	4	0.675
8	0.1	5	0.681
8	0.1	6	0.687
8	0.1	7	0.69
8	0.1	8	0.698
8	0.1	9	0.701
8	0.1	10	0.702
8	0.2	1	0.639
8	0.2	2	0.652
8	0.2	3	0.687
8	0.2	4	0.693
8	0.2	5	0.698
8	0.2	6	0.699
8	0.2	7	0.695
8	0.2	8	0.704
8	0.2	9	0.71
8	0.2	10	0.708
8	0.3	1	0.639
8	0.3	2	0.69
8	0.3	3	0.675
8	0.3	4	0.699
8	0.3	5	0.7
8	0.3	6	0.704
8	0.3	7	0.706
8	0.3	8	0.707
8	0.3	9	0.711
8	0.3	10	0.714
8	0.4	1	0.639
8	0.4	2	0.669
8	0.4	3	0.698
8	0.4	4	0.695
8	0.4	5	0.696
8	0.4	6	0.705
8	0.4	7	0.707
8	0.4	8	0.709
8	0.4	9	0.71
8	0.4	10	0.714
8	0.5	1	0.639
8	0.5	2	0.672
8	0.5	3	0.668
8	0.5	4	0.672
8	0.5	5	0.68
8	0.5	6	0.681
8	0.5	7	0.676
8	0.5	8	0.677
8	0.5	9	0.678
8	0.5	10	0.677
8	0.6	1	0.639
8	0.6	2	0.685
8	0.6	3	0.682
8	0.6	4	0.679
8	0.6	5	0.676
8	0.6	6	0.675
8	0.6	7	0.677
8	0.6	8	0.68
8	0.6	9	0.683
8	0.6	10	0.685
8	0.7	1	0.639
8	0.7	2	0.666
8	0.7	3	0.676
8	0.7	4	0.666
8	0.7	5	0.671
8	0.7	6	0.675
8	0.7	7	0.673
8	0.7	8	0.674
8	0.7	9	0.674
8	0.7	10	0.675
8	0.8	1	0.639
8	0.8	2	0.656
8	0.8	3	0.661
8	0.8	4	0.667
8	0.8	5	0.662
8	0.8	6	0.667
8	0.8	7	0.666
8	0.8	8	0.665
8	0.8	9	0.667
8	0.8	10	0.665
8	0.9	1	0.639
8	0.9	2	0.663
8	0.9	3	0.646
8	0.9	4	0.639
8	0.9	5	0.624
8	0.9	6	0.626
8	0.9	7	0.625
8	0.9	8	0.63
8	0.9	9	0.63
8	0.9	10	0.628
8	1	1	0.639
8	1	2	0.635
8	1	3	0.627
8	1	4	0.638
8	1	5	0.642
8	1	6	0.647
8	1	7	0.646
8	1	8	0.641
8	1	9	0.64
8	1	10	0.636
9	0.1	1	0.659
9	0.1	2	0.663
9	0.1	3	0.659
9	0.1	4	0.678
9	0.1	5	0.68
9	0.1	6	0.677
9	0.1	7	0.676
9	0.1	8	0.681
9	0.1	9	0.683
9	0.1	10	0.684
9	0.2	1	0.659
9	0.2	2	0.658
9	0.2	3	0.678
9	0.2	4	0.68
9	0.2	5	0.692
9	0.2	6	0.706
9	0.2	7	0.706
9	0.2	8	0.71
9	0.2	9	0.713
9	0.2	10	0.712
9	0.3	1	0.659
9	0.3	2	0.651
9	0.3	3	0.659
9	0.3	4	0.667
9	0.3	5	0.682
9	0.3	6	0.691
9	0.3	7	0.699
9	0.3	8	0.698
9	0.3	9	0.701
9	0.3	10	0.702
9	0.4	1	0.659
9	0.4	2	0.688
9	0.4	3	0.698
9	0.4	4	0.715
9	0.4	5	0.715
9	0.4	6	0.713
9	0.4	7	0.713
9	0.4	8	0.713
9	0.4	9	0.71
9	0.4	10	0.709
9	0.5	1	0.659
9	0.5	2	0.684
9	0.5	3	0.686
9	0.5	4	0.684
9	0.5	5	0.692
9	0.5	6	0.69
9	0.5	7	0.684
9	0.5	8	0.685
9	0.5	9	0.685
9	0.5	10	0.683
9	0.6	1	0.659
9	0.6	2	0.674
9	0.6	3	0.676
9	0.6	4	0.688
9	0.6	5	0.686
9	0.6	6	0.688
9	0.6	7	0.688
9	0.6	8	0.685
9	0.6	9	0.689
9	0.6	10	0.685
9	0.7	1	0.659
9	0.7	2	0.662
9	0.7	3	0.674
9	0.7	4	0.669
9	0.7	5	0.664
9	0.7	6	0.664
9	0.7	7	0.665
9	0.7	8	0.664
9	0.7	9	0.665
9	0.7	10	0.667
9	0.8	1	0.659
9	0.8	2	0.659
9	0.8	3	0.657
9	0.8	4	0.654
9	0.8	5	0.656
9	0.8	6	0.661
9	0.8	7	0.663
9	0.8	8	0.662
9	0.8	9	0.661
9	0.8	10	0.662
9	0.9	1	0.659
9	0.9	2	0.66
9	0.9	3	0.646
9	0.9	4	0.648
9	0.9	5	0.648
9	0.9	6	0.646
9	0.9	7	0.648
9	0.9	8	0.65
9	0.9	9	0.648
9	0.9	10	0.652
9	1	1	0.659
9	1	2	0.65
9	1	3	0.653
9	1	4	0.656
9	1	5	0.652
9	1	6	0.651
9	1	7	0.654
9	1	8	0.655
9	1	9	0.649
9	1	10	0.651
10	0.1	1	0.665
10	0.1	2	0.671
10	0.1	3	0.659
10	0.1	4	0.651
10	0.1	5	0.665
10	0.1	6	0.666
10	0.1	7	0.661
10	0.1	8	0.665
10	0.1	9	0.664
10	0.1	10	0.662
10	0.2	1	0.665
10	0.2	2	0.675
10	0.2	3	0.675
10	0.2	4	0.687
10	0.2	5	0.69
10	0.2	6	0.7
10	0.2	7	0.705
10	0.2	8	0.709
10	0.2	9	0.708
10	0.2	10	0.702
10	0.3	1	0.665
10	0.3	2	0.662
10	0.3	3	0.681
10	0.3	4	0.691
10	0.3	5	0.703
10	0.3	6	0.708
10	0.3	7	0.71
10	0.3	8	0.709
10	0.3	9	0.707
10	0.3	10	0.71
10	0.4	1	0.665
10	0.4	2	0.657
10	0.4	3	0.662
10	0.4	4	0.677
10	0.4	5	0.687
10	0.4	6	0.692
10	0.4	7	0.692
10	0.4	8	0.694
10	0.4	9	0.698
10	0.4	10	0.698
10	0.5	1	0.665
10	0.5	2	0.653
10	0.5	3	0.66
10	0.5	4	0.667
10	0.5	5	0.668
10	0.5	6	0.668
10	0.5	7	0.671
10	0.5	8	0.67
10	0.5	9	0.67
10	0.5	10	0.67
10	0.6	1	0.665
10	0.6	2	0.673
10	0.6	3	0.682
10	0.6	4	0.685
10	0.6	5	0.684
10	0.6	6	0.683
10	0.6	7	0.684
10	0.6	8	0.681
10	0.6	9	0.682
10	0.6	10	0.683
10	0.7	1	0.665
10	0.7	2	0.667
10	0.7	3	0.669
10	0.7	4	0.675
10	0.7	5	0.671
10	0.7	6	0.671
10	0.7	7	0.672
10	0.7	8	0.673
10	0.7	9	0.673
10	0.7	10	0.673
10	0.8	1	0.665
10	0.8	2	0.655
10	0.8	3	0.656
10	0.8	4	0.656
10	0.8	5	0.66
10	0.8	6	0.661
10	0.8	7	0.667
10	0.8	8	0.666
10	0.8	9	0.666
10	0.8	10	0.665
10	0.9	1	0.665
10	0.9	2	0.666
10	0.9	3	0.66
10	0.9	4	0.659
10	0.9	5	0.655
10	0.9	6	0.657
10	0.9	7	0.657
10	0.9	8	0.657
10	0.9	9	0.656
10	0.9	10	0.656
10	1	1	0.665
10	1	2	0.65
10	1	3	0.66
10	1	4	0.661
10	1	5	0.657
10	1	6	0.656
10	1	7	0.655
10	1	8	0.655
10	1	9	0.655
10	1	10	0.656

## Sheet: RF
AUC values under different parameter combinations in the RF algorithm
mty	ntree	nodesize	AUC		legend
1	10	2	0.67		mty: Number of variables randomly sampled as candidates at each split.
1	10	4	0.706		ntree:Number of trees to grow.
1	10	6	0.692		nodesize:Minimum size of terminal nodes.
1	10	8	0.703		AUC: Area under the curve.
1	10	10	0.707
1	10	12	0.72
1	10	14	0.707
1	10	16	0.713
1	10	18	0.712
1	10	20	0.712
1	20	2	0.697
1	20	4	0.719
1	20	6	0.704
1	20	8	0.697
1	20	10	0.715
1	20	12	0.731
1	20	14	0.73
1	20	16	0.714
1	20	18	0.731
1	20	20	0.724
1	30	2	0.721
1	30	4	0.727
1	30	6	0.707
1	30	8	0.713
1	30	10	0.738
1	30	12	0.74
1	30	14	0.747
1	30	16	0.735
1	30	18	0.744
1	30	20	0.727
1	40	2	0.731
1	40	4	0.739
1	40	6	0.713
1	40	8	0.717
1	40	10	0.74
1	40	12	0.75
1	40	14	0.74
1	40	16	0.733
1	40	18	0.743
1	40	20	0.732
1	50	2	0.737
1	50	4	0.741
1	50	6	0.719
1	50	8	0.721
1	50	10	0.743
1	50	12	0.757
1	50	14	0.739
1	50	16	0.735
1	50	18	0.75
1	50	20	0.737
1	60	2	0.742
1	60	4	0.742
1	60	6	0.723
1	60	8	0.727
1	60	10	0.746
1	60	12	0.754
1	60	14	0.735
1	60	16	0.738
1	60	18	0.752
1	60	20	0.737
1	70	2	0.746
1	70	4	0.738
1	70	6	0.733
1	70	8	0.727
1	70	10	0.752
1	70	12	0.758
1	70	14	0.739
1	70	16	0.742
1	70	18	0.754
1	70	20	0.741
1	80	2	0.747
1	80	4	0.742
1	80	6	0.732
1	80	8	0.726
1	80	10	0.743
1	80	12	0.758
1	80	14	0.747
1	80	16	0.737
1	80	18	0.756
1	80	20	0.743
1	90	2	0.744
1	90	4	0.736
1	90	6	0.735
1	90	8	0.728
1	90	10	0.744
1	90	12	0.759
1	90	14	0.743
1	90	16	0.738
1	90	18	0.755
1	90	20	0.745
1	100	2	0.743
1	100	4	0.741
1	100	6	0.735
1	100	8	0.727
1	100	10	0.746
1	100	12	0.759
1	100	14	0.74
1	100	16	0.741
1	100	18	0.753
1	100	20	0.747
1	110	2	0.744
1	110	4	0.744
1	110	6	0.74
1	110	8	0.726
1	110	10	0.747
1	110	12	0.763
1	110	14	0.742
1	110	16	0.742
1	110	18	0.754
1	110	20	0.746
1	120	2	0.744
1	120	4	0.745
1	120	6	0.744
1	120	8	0.728
1	120	10	0.749
1	120	12	0.76
1	120	14	0.742
1	120	16	0.744
1	120	18	0.756
1	120	20	0.748
1	130	2	0.745
1	130	4	0.747
1	130	6	0.747
1	130	8	0.726
1	130	10	0.75
1	130	12	0.759
1	130	14	0.741
1	130	16	0.741
1	130	18	0.755
1	130	20	0.747
1	140	2	0.742
1	140	4	0.748
1	140	6	0.748
1	140	8	0.729
1	140	10	0.748
1	140	12	0.759
1	140	14	0.74
1	140	16	0.742
1	140	18	0.752
1	140	20	0.745
1	150	2	0.744
1	150	4	0.747
1	150	6	0.748
1	150	8	0.729
1	150	10	0.749
1	150	12	0.759
1	150	14	0.739
1	150	16	0.742
1	150	18	0.751
1	150	20	0.742
1	160	2	0.744
1	160	4	0.746
1	160	6	0.746
1	160	8	0.73
1	160	10	0.749
1	160	12	0.759
1	160	14	0.739
1	160	16	0.742
1	160	18	0.751
1	160	20	0.741
1	170	2	0.742
1	170	4	0.749
1	170	6	0.746
1	170	8	0.73
1	170	10	0.749
1	170	12	0.757
1	170	14	0.74
1	170	16	0.741
1	170	18	0.75
1	170	20	0.742
1	180	2	0.745
1	180	4	0.748
1	180	6	0.745
1	180	8	0.73
1	180	10	0.747
1	180	12	0.758
1	180	14	0.74
1	180	16	0.741
1	180	18	0.748
1	180	20	0.743
1	190	2	0.743
1	190	4	0.748
1	190	6	0.745
1	190	8	0.73
1	190	10	0.746
1	190	12	0.758
1	190	14	0.74
1	190	16	0.741
1	190	18	0.749
1	190	20	0.743
1	200	2	0.743
1	200	4	0.749
1	200	6	0.745
1	200	8	0.731
1	200	10	0.744
1	200	12	0.756
1	200	14	0.74
1	200	16	0.741
1	200	18	0.748
1	200	20	0.743
2	10	2	0.706
2	10	4	0.718
2	10	6	0.728
2	10	8	0.706
2	10	10	0.7
2	10	12	0.698
2	10	14	0.716
2	10	16	0.698
2	10	18	0.704
2	10	20	0.735
2	20	2	0.726
2	20	4	0.725
2	20	6	0.735
2	20	8	0.706
2	20	10	0.71
2	20	12	0.715
2	20	14	0.711
2	20	16	0.723
2	20	18	0.728
2	20	20	0.755
2	30	2	0.73
2	30	4	0.744
2	30	6	0.753
2	30	8	0.725
2	30	10	0.717
2	30	12	0.727
2	30	14	0.718
2	30	16	0.73
2	30	18	0.734
2	30	20	0.755
2	40	2	0.735
2	40	4	0.728
2	40	6	0.747
2	40	8	0.731
2	40	10	0.721
2	40	12	0.729
2	40	14	0.721
2	40	16	0.727
2	40	18	0.734
2	40	20	0.763
2	50	2	0.739
2	50	4	0.732
2	50	6	0.747
2	50	8	0.738
2	50	10	0.729
2	50	12	0.737
2	50	14	0.725
2	50	16	0.728
2	50	18	0.734
2	50	20	0.754
2	60	2	0.739
2	60	4	0.732
2	60	6	0.747
2	60	8	0.738
2	60	10	0.73
2	60	12	0.743
2	60	14	0.728
2	60	16	0.732
2	60	18	0.738
2	60	20	0.756
2	70	2	0.74
2	70	4	0.732
2	70	6	0.74
2	70	8	0.734
2	70	10	0.732
2	70	12	0.743
2	70	14	0.73
2	70	16	0.734
2	70	18	0.742
2	70	20	0.756
2	80	2	0.742
2	80	4	0.737
2	80	6	0.738
2	80	8	0.74
2	80	10	0.736
2	80	12	0.746
2	80	14	0.731
2	80	16	0.736
2	80	18	0.737
2	80	20	0.75
2	90	2	0.744
2	90	4	0.74
2	90	6	0.742
2	90	8	0.741
2	90	10	0.733
2	90	12	0.749
2	90	14	0.732
2	90	16	0.736
2	90	18	0.739
2	90	20	0.748
2	100	2	0.748
2	100	4	0.738
2	100	6	0.743
2	100	8	0.739
2	100	10	0.737
2	100	12	0.749
2	100	14	0.738
2	100	16	0.737
2	100	18	0.741
2	100	20	0.749
2	110	2	0.749
2	110	4	0.738
2	110	6	0.743
2	110	8	0.739
2	110	10	0.739
2	110	12	0.747
2	110	14	0.737
2	110	16	0.736
2	110	18	0.743
2	110	20	0.75
2	120	2	0.748
2	120	4	0.739
2	120	6	0.742
2	120	8	0.74
2	120	10	0.74
2	120	12	0.746
2	120	14	0.737
2	120	16	0.736
2	120	18	0.742
2	120	20	0.75
2	130	2	0.749
2	130	4	0.736
2	130	6	0.743
2	130	8	0.744
2	130	10	0.743
2	130	12	0.746
2	130	14	0.738
2	130	16	0.74
2	130	18	0.739
2	130	20	0.747
2	140	2	0.746
2	140	4	0.738
2	140	6	0.743
2	140	8	0.747
2	140	10	0.743
2	140	12	0.745
2	140	14	0.737
2	140	16	0.739
2	140	18	0.741
2	140	20	0.747
2	150	2	0.747
2	150	4	0.738
2	150	6	0.743
2	150	8	0.745
2	150	10	0.744
2	150	12	0.746
2	150	14	0.738
2	150	16	0.741
2	150	18	0.74
2	150	20	0.748
2	160	2	0.748
2	160	4	0.739
2	160	6	0.742
2	160	8	0.747
2	160	10	0.742
2	160	12	0.748
2	160	14	0.737
2	160	16	0.741
2	160	18	0.74
2	160	20	0.75
2	170	2	0.749
2	170	4	0.74
2	170	6	0.74
2	170	8	0.746
2	170	10	0.742
2	170	12	0.748
2	170	14	0.738
2	170	16	0.738
2	170	18	0.741
2	170	20	0.75
2	180	2	0.749
2	180	4	0.74
2	180	6	0.741
2	180	8	0.744
2	180	10	0.742
2	180	12	0.747
2	180	14	0.738
2	180	16	0.74
2	180	18	0.741
2	180	20	0.748
2	190	2	0.748
2	190	4	0.74
2	190	6	0.743
2	190	8	0.743
2	190	10	0.743
2	190	12	0.746
2	190	14	0.738
2	190	16	0.74
2	190	18	0.742
2	190	20	0.748
2	200	2	0.749
2	200	4	0.739
2	200	6	0.743
2	200	8	0.743
2	200	10	0.739
2	200	12	0.745
2	200	14	0.737
2	200	16	0.74
2	200	18	0.743
2	200	20	0.746
3	10	2	0.746
3	10	4	0.686
3	10	6	0.711
3	10	8	0.708
3	10	10	0.733
3	10	12	0.716
3	10	14	0.701
3	10	16	0.689
3	10	18	0.74
3	10	20	0.676
3	20	2	0.733
3	20	4	0.699
3	20	6	0.742
3	20	8	0.73
3	20	10	0.729
3	20	12	0.731
3	20	14	0.698
3	20	16	0.721
3	20	18	0.734
3	20	20	0.712
3	30	2	0.733
3	30	4	0.713
3	30	6	0.736
3	30	8	0.728
3	30	10	0.726
3	30	12	0.726
3	30	14	0.704
3	30	16	0.722
3	30	18	0.724
3	30	20	0.722
3	40	2	0.734
3	40	4	0.714
3	40	6	0.734
3	40	8	0.721
3	40	10	0.719
3	40	12	0.724
3	40	14	0.718
3	40	16	0.731
3	40	18	0.731
3	40	20	0.715
3	50	2	0.742
3	50	4	0.727
3	50	6	0.739
3	50	8	0.729
3	50	10	0.733
3	50	12	0.728
3	50	14	0.719
3	50	16	0.733
3	50	18	0.727
3	50	20	0.727
3	60	2	0.739
3	60	4	0.73
3	60	6	0.743
3	60	8	0.728
3	60	10	0.737
3	60	12	0.729
3	60	14	0.721
3	60	16	0.734
3	60	18	0.727
3	60	20	0.729
3	70	2	0.734
3	70	4	0.726
3	70	6	0.74
3	70	8	0.725
3	70	10	0.741
3	70	12	0.726
3	70	14	0.723
3	70	16	0.731
3	70	18	0.725
3	70	20	0.73
3	80	2	0.735
3	80	4	0.729
3	80	6	0.741
3	80	8	0.722
3	80	10	0.74
3	80	12	0.734
3	80	14	0.727
3	80	16	0.728
3	80	18	0.726
3	80	20	0.733
3	90	2	0.735
3	90	4	0.728
3	90	6	0.746
3	90	8	0.723
3	90	10	0.745
3	90	12	0.739
3	90	14	0.729
3	90	16	0.728
3	90	18	0.734
3	90	20	0.73
3	100	2	0.737
3	100	4	0.733
3	100	6	0.747
3	100	8	0.727
3	100	10	0.744
3	100	12	0.741
3	100	14	0.726
3	100	16	0.729
3	100	18	0.736
3	100	20	0.733
3	110	2	0.736
3	110	4	0.733
3	110	6	0.746
3	110	8	0.727
3	110	10	0.743
3	110	12	0.741
3	110	14	0.731
3	110	16	0.729
3	110	18	0.738
3	110	20	0.737
3	120	2	0.738
3	120	4	0.732
3	120	6	0.744
3	120	8	0.725
3	120	10	0.74
3	120	12	0.742
3	120	14	0.732
3	120	16	0.735
3	120	18	0.736
3	120	20	0.738
3	130	2	0.739
3	130	4	0.733
3	130	6	0.746
3	130	8	0.726
3	130	10	0.74
3	130	12	0.743
3	130	14	0.732
3	130	16	0.733
3	130	18	0.738
3	130	20	0.738
3	140	2	0.74
3	140	4	0.733
3	140	6	0.742
3	140	8	0.728
3	140	10	0.739
3	140	12	0.739
3	140	14	0.733
3	140	16	0.736
3	140	18	0.739
3	140	20	0.737
3	150	2	0.741
3	150	4	0.733
3	150	6	0.742
3	150	8	0.726
3	150	10	0.737
3	150	12	0.74
3	150	14	0.731
3	150	16	0.736
3	150	18	0.739
3	150	20	0.738
3	160	2	0.739
3	160	4	0.733
3	160	6	0.742
3	160	8	0.726
3	160	10	0.737
3	160	12	0.74
3	160	14	0.731
3	160	16	0.738
3	160	18	0.74
3	160	20	0.738
3	170	2	0.739
3	170	4	0.733
3	170	6	0.742
3	170	8	0.728
3	170	10	0.736
3	170	12	0.738
3	170	14	0.733
3	170	16	0.736
3	170	18	0.741
3	170	20	0.74
3	180	2	0.737
3	180	4	0.735
3	180	6	0.741
3	180	8	0.728
3	180	10	0.734
3	180	12	0.738
3	180	14	0.73
3	180	16	0.737
3	180	18	0.739
3	180	20	0.738
3	190	2	0.736
3	190	4	0.734
3	190	6	0.74
3	190	8	0.729
3	190	10	0.735
3	190	12	0.737
3	190	14	0.729
3	190	16	0.735
3	190	18	0.739
3	190	20	0.736
3	200	2	0.738
3	200	4	0.733
3	200	6	0.743
3	200	8	0.729
3	200	10	0.735
3	200	12	0.736
3	200	14	0.73
3	200	16	0.735
3	200	18	0.739
3	200	20	0.735
4	10	2	0.708
4	10	4	0.718
4	10	6	0.682
4	10	8	0.75
4	10	10	0.71
4	10	12	0.702
4	10	14	0.709
4	10	16	0.69
4	10	18	0.696
4	10	20	0.705
4	20	2	0.737
4	20	4	0.719
4	20	6	0.704
4	20	8	0.732
4	20	10	0.723
4	20	12	0.717
4	20	14	0.713
4	20	16	0.717
4	20	18	0.722
4	20	20	0.737
4	30	2	0.726
4	30	4	0.735
4	30	6	0.724
4	30	8	0.735
4	30	10	0.731
4	30	12	0.725
4	30	14	0.709
4	30	16	0.728
4	30	18	0.72
4	30	20	0.739
4	40	2	0.725
4	40	4	0.733
4	40	6	0.723
4	40	8	0.732
4	40	10	0.727
4	40	12	0.717
4	40	14	0.716
4	40	16	0.724
4	40	18	0.722
4	40	20	0.739
4	50	2	0.727
4	50	4	0.74
4	50	6	0.727
4	50	8	0.735
4	50	10	0.727
4	50	12	0.724
4	50	14	0.72
4	50	16	0.724
4	50	18	0.727
4	50	20	0.736
4	60	2	0.733
4	60	4	0.745
4	60	6	0.736
4	60	8	0.735
4	60	10	0.728
4	60	12	0.725
4	60	14	0.725
4	60	16	0.726
4	60	18	0.728
4	60	20	0.738
4	70	2	0.729
4	70	4	0.744
4	70	6	0.732
4	70	8	0.735
4	70	10	0.732
4	70	12	0.723
4	70	14	0.729
4	70	16	0.726
4	70	18	0.73
4	70	20	0.741
4	80	2	0.728
4	80	4	0.745
4	80	6	0.737
4	80	8	0.733
4	80	10	0.731
4	80	12	0.721
4	80	14	0.729
4	80	16	0.728
4	80	18	0.732
4	80	20	0.737
4	90	2	0.728
4	90	4	0.744
4	90	6	0.742
4	90	8	0.731
4	90	10	0.728
4	90	12	0.728
4	90	14	0.729
4	90	16	0.729
4	90	18	0.735
4	90	20	0.736
4	100	2	0.729
4	100	4	0.743
4	100	6	0.744
4	100	8	0.733
4	100	10	0.732
4	100	12	0.726
4	100	14	0.728
4	100	16	0.731
4	100	18	0.733
4	100	20	0.736
4	110	2	0.731
4	110	4	0.743
4	110	6	0.743
4	110	8	0.734
4	110	10	0.733
4	110	12	0.728
4	110	14	0.733
4	110	16	0.732
4	110	18	0.733
4	110	20	0.738
4	120	2	0.728
4	120	4	0.741
4	120	6	0.743
4	120	8	0.732
4	120	10	0.731
4	120	12	0.725
4	120	14	0.731
4	120	16	0.733
4	120	18	0.734
4	120	20	0.738
4	130	2	0.73
4	130	4	0.739
4	130	6	0.74
4	130	8	0.733
4	130	10	0.731
4	130	12	0.724
4	130	14	0.732
4	130	16	0.734
4	130	18	0.733
4	130	20	0.738
4	140	2	0.729
4	140	4	0.74
4	140	6	0.738
4	140	8	0.736
4	140	10	0.729
4	140	12	0.724
4	140	14	0.733
4	140	16	0.733
4	140	18	0.734
4	140	20	0.737
4	150	2	0.73
4	150	4	0.74
4	150	6	0.738
4	150	8	0.738
4	150	10	0.728
4	150	12	0.726
4	150	14	0.732
4	150	16	0.733
4	150	18	0.732
4	150	20	0.737
4	160	2	0.727
4	160	4	0.739
4	160	6	0.738
4	160	8	0.735
4	160	10	0.727
4	160	12	0.728
4	160	14	0.73
4	160	16	0.731
4	160	18	0.735
4	160	20	0.738
4	170	2	0.729
4	170	4	0.739
4	170	6	0.737
4	170	8	0.736
4	170	10	0.727
4	170	12	0.729
4	170	14	0.733
4	170	16	0.731
4	170	18	0.737
4	170	20	0.737
4	180	2	0.73
4	180	4	0.74
4	180	6	0.738
4	180	8	0.737
4	180	10	0.727
4	180	12	0.728
4	180	14	0.733
4	180	16	0.733
4	180	18	0.735
4	180	20	0.737
4	190	2	0.73
4	190	4	0.74
4	190	6	0.739
4	190	8	0.737
4	190	10	0.728
4	190	12	0.728
4	190	14	0.734
4	190	16	0.732
4	190	18	0.733
4	190	20	0.737
4	200	2	0.73
4	200	4	0.74
4	200	6	0.74
4	200	8	0.738
4	200	10	0.729
4	200	12	0.73
4	200	14	0.734
4	200	16	0.73
4	200	18	0.735
4	200	20	0.736
5	10	2	0.701
5	10	4	0.698
5	10	6	0.717
5	10	8	0.726
5	10	10	0.715
5	10	12	0.711
5	10	14	0.704
5	10	16	0.662
5	10	18	0.711
5	10	20	0.7
5	20	2	0.719
5	20	4	0.718
5	20	6	0.716
5	20	8	0.717
5	20	10	0.719
5	20	12	0.713
5	20	14	0.714
5	20	16	0.705
5	20	18	0.728
5	20	20	0.72
5	30	2	0.716
5	30	4	0.721
5	30	6	0.73
5	30	8	0.726
5	30	10	0.716
5	30	12	0.718
5	30	14	0.726
5	30	16	0.718
5	30	18	0.721
5	30	20	0.73
5	40	2	0.724
5	40	4	0.728
5	40	6	0.736
5	40	8	0.735
5	40	10	0.721
5	40	12	0.718
5	40	14	0.727
5	40	16	0.728
5	40	18	0.72
5	40	20	0.724
5	50	2	0.73
5	50	4	0.734
5	50	6	0.736
5	50	8	0.727
5	50	10	0.721
5	50	12	0.729
5	50	14	0.725
5	50	16	0.733
5	50	18	0.729
5	50	20	0.726
5	60	2	0.73
5	60	4	0.734
5	60	6	0.737
5	60	8	0.73
5	60	10	0.726
5	60	12	0.727
5	60	14	0.724
5	60	16	0.736
5	60	18	0.725
5	60	20	0.734
5	70	2	0.728
5	70	4	0.733
5	70	6	0.741
5	70	8	0.73
5	70	10	0.726
5	70	12	0.727
5	70	14	0.728
5	70	16	0.734
5	70	18	0.722
5	70	20	0.736
5	80	2	0.727
5	80	4	0.738
5	80	6	0.745
5	80	8	0.736
5	80	10	0.726
5	80	12	0.727
5	80	14	0.727
5	80	16	0.737
5	80	18	0.724
5	80	20	0.736
5	90	2	0.729
5	90	4	0.734
5	90	6	0.746
5	90	8	0.739
5	90	10	0.726
5	90	12	0.732
5	90	14	0.729
5	90	16	0.738
5	90	18	0.726
5	90	20	0.735
5	100	2	0.733
5	100	4	0.736
5	100	6	0.743
5	100	8	0.74
5	100	10	0.728
5	100	12	0.733
5	100	14	0.728
5	100	16	0.742
5	100	18	0.723
5	100	20	0.735
5	110	2	0.735
5	110	4	0.74
5	110	6	0.739
5	110	8	0.743
5	110	10	0.727
5	110	12	0.732
5	110	14	0.729
5	110	16	0.742
5	110	18	0.722
5	110	20	0.735
5	120	2	0.735
5	120	4	0.74
5	120	6	0.739
5	120	8	0.742
5	120	10	0.731
5	120	12	0.732
5	120	14	0.73
5	120	16	0.742
5	120	18	0.72
5	120	20	0.73
5	130	2	0.736
5	130	4	0.739
5	130	6	0.739
5	130	8	0.743
5	130	10	0.73
5	130	12	0.732
5	130	14	0.728
5	130	16	0.742
5	130	18	0.721
5	130	20	0.728
5	140	2	0.734
5	140	4	0.742
5	140	6	0.736
5	140	8	0.742
5	140	10	0.731
5	140	12	0.732
5	140	14	0.728
5	140	16	0.74
5	140	18	0.723
5	140	20	0.728
5	150	2	0.736
5	150	4	0.742
5	150	6	0.733
5	150	8	0.743
5	150	10	0.73
5	150	12	0.731
5	150	14	0.728
5	150	16	0.741
5	150	18	0.722
5	150	20	0.73
5	160	2	0.732
5	160	4	0.74
5	160	6	0.735
5	160	8	0.741
5	160	10	0.731
5	160	12	0.73
5	160	14	0.727
5	160	16	0.738
5	160	18	0.725
5	160	20	0.729
5	170	2	0.731
5	170	4	0.741
5	170	6	0.735
5	170	8	0.741
5	170	10	0.731
5	170	12	0.729
5	170	14	0.727
5	170	16	0.739
5	170	18	0.726
5	170	20	0.728
5	180	2	0.732
5	180	4	0.739
5	180	6	0.739
5	180	8	0.742
5	180	10	0.732
5	180	12	0.73
5	180	14	0.729
5	180	16	0.739
5	180	18	0.725
5	180	20	0.73
5	190	2	0.733
5	190	4	0.74
5	190	6	0.738
5	190	8	0.743
5	190	10	0.731
5	190	12	0.729
5	190	14	0.73
5	190	16	0.739
5	190	18	0.726
5	190	20	0.73
5	200	2	0.734
5	200	4	0.738
5	200	6	0.738
5	200	8	0.743
5	200	10	0.731
5	200	12	0.729
5	200	14	0.73
5	200	16	0.738
5	200	18	0.726
5	200	20	0.728
6	10	2	0.724
6	10	4	0.683
6	10	6	0.718
6	10	8	0.707
6	10	10	0.72
6	10	12	0.711
6	10	14	0.729
6	10	16	0.715
6	10	18	0.695
6	10	20	0.705
6	20	2	0.727
6	20	4	0.709
6	20	6	0.735
6	20	8	0.715
6	20	10	0.718
6	20	12	0.716
6	20	14	0.743
6	20	16	0.708
6	20	18	0.709
6	20	20	0.717
6	30	2	0.728
6	30	4	0.723
6	30	6	0.724
6	30	8	0.719
6	30	10	0.731
6	30	12	0.72
6	30	14	0.744
6	30	16	0.72
6	30	18	0.708
6	30	20	0.714
6	40	2	0.732
6	40	4	0.724
6	40	6	0.721
6	40	8	0.726
6	40	10	0.734
6	40	12	0.715
6	40	14	0.744
6	40	16	0.722
6	40	18	0.715
6	40	20	0.724
6	50	2	0.732
6	50	4	0.728
6	50	6	0.722
6	50	8	0.725
6	50	10	0.732
6	50	12	0.718
6	50	14	0.74
6	50	16	0.729
6	50	18	0.721
6	50	20	0.733
6	60	2	0.737
6	60	4	0.734
6	60	6	0.724
6	60	8	0.723
6	60	10	0.734
6	60	12	0.721
6	60	14	0.735
6	60	16	0.728
6	60	18	0.722
6	60	20	0.731
6	70	2	0.735
6	70	4	0.732
6	70	6	0.729
6	70	8	0.727
6	70	10	0.735
6	70	12	0.726
6	70	14	0.735
6	70	16	0.728
6	70	18	0.718
6	70	20	0.732
6	80	2	0.736
6	80	4	0.734
6	80	6	0.734
6	80	8	0.729
6	80	10	0.732
6	80	12	0.725
6	80	14	0.738
6	80	16	0.729
6	80	18	0.718
6	80	20	0.73
6	90	2	0.737
6	90	4	0.735
6	90	6	0.735
6	90	8	0.729
6	90	10	0.734
6	90	12	0.725
6	90	14	0.739
6	90	16	0.728
6	90	18	0.719
6	90	20	0.73
6	100	2	0.736
6	100	4	0.737
6	100	6	0.733
6	100	8	0.73
6	100	10	0.736
6	100	12	0.726
6	100	14	0.74
6	100	16	0.726
6	100	18	0.72
6	100	20	0.73
6	110	2	0.736
6	110	4	0.735
6	110	6	0.731
6	110	8	0.728
6	110	10	0.734
6	110	12	0.726
6	110	14	0.737
6	110	16	0.724
6	110	18	0.718
6	110	20	0.732
6	120	2	0.737
6	120	4	0.735
6	120	6	0.73
6	120	8	0.73
6	120	10	0.736
6	120	12	0.723
6	120	14	0.735
6	120	16	0.726
6	120	18	0.717
6	120	20	0.73
6	130	2	0.737
6	130	4	0.734
6	130	6	0.729
6	130	8	0.729
6	130	10	0.734
6	130	12	0.724
6	130	14	0.736
6	130	16	0.727
6	130	18	0.719
6	130	20	0.732
6	140	2	0.738
6	140	4	0.731
6	140	6	0.73
6	140	8	0.729
6	140	10	0.731
6	140	12	0.724
6	140	14	0.736
6	140	16	0.728
6	140	18	0.72
6	140	20	0.733
6	150	2	0.737
6	150	4	0.732
6	150	6	0.731
6	150	8	0.725
6	150	10	0.733
6	150	12	0.722
6	150	14	0.736
6	150	16	0.727
6	150	18	0.719
6	150	20	0.732
6	160	2	0.738
6	160	4	0.729
6	160	6	0.732
6	160	8	0.727
6	160	10	0.732
6	160	12	0.723
6	160	14	0.735
6	160	16	0.724
6	160	18	0.719
6	160	20	0.731
6	170	2	0.736
6	170	4	0.727
6	170	6	0.731
6	170	8	0.728
6	170	10	0.732
6	170	12	0.724
6	170	14	0.735
6	170	16	0.724
6	170	18	0.719
6	170	20	0.73
6	180	2	0.735
6	180	4	0.727
6	180	6	0.733
6	180	8	0.727
6	180	10	0.73
6	180	12	0.724
6	180	14	0.734
6	180	16	0.724
6	180	18	0.719
6	180	20	0.732
6	190	2	0.735
6	190	4	0.727
6	190	6	0.733
6	190	8	0.727
6	190	10	0.73
6	190	12	0.726
6	190	14	0.734
6	190	16	0.724
6	190	18	0.721
6	190	20	0.73
6	200	2	0.735
6	200	4	0.726
6	200	6	0.733
6	200	8	0.729
6	200	10	0.729
6	200	12	0.728
6	200	14	0.734
6	200	16	0.724
6	200	18	0.722
6	200	20	0.731
7	10	2	0.724
7	10	4	0.683
7	10	6	0.718
7	10	8	0.707
7	10	10	0.72
7	10	12	0.711
7	10	14	0.729
7	10	16	0.715
7	10	18	0.695
7	10	20	0.705
7	20	2	0.727
7	20	4	0.709
7	20	6	0.735
7	20	8	0.715
7	20	10	0.718
7	20	12	0.716
7	20	14	0.743
7	20	16	0.708
7	20	18	0.709
7	20	20	0.717
7	30	2	0.728
7	30	4	0.723
7	30	6	0.724
7	30	8	0.719
7	30	10	0.731
7	30	12	0.72
7	30	14	0.744
7	30	16	0.72
7	30	18	0.708
7	30	20	0.714
7	40	2	0.732
7	40	4	0.724
7	40	6	0.721
7	40	8	0.726
7	40	10	0.734
7	40	12	0.715
7	40	14	0.744
7	40	16	0.722
7	40	18	0.715
7	40	20	0.724
7	50	2	0.732
7	50	4	0.728
7	50	6	0.722
7	50	8	0.725
7	50	10	0.732
7	50	12	0.718
7	50	14	0.74
7	50	16	0.729
7	50	18	0.721
7	50	20	0.733
7	60	2	0.737
7	60	4	0.734
7	60	6	0.724
7	60	8	0.723
7	60	10	0.734
7	60	12	0.721
7	60	14	0.735
7	60	16	0.728
7	60	18	0.722
7	60	20	0.731
7	70	2	0.735
7	70	4	0.732
7	70	6	0.729
7	70	8	0.727
7	70	10	0.735
7	70	12	0.726
7	70	14	0.735
7	70	16	0.728
7	70	18	0.718
7	70	20	0.732
7	80	2	0.736
7	80	4	0.734
7	80	6	0.734
7	80	8	0.729
7	80	10	0.732
7	80	12	0.725
7	80	14	0.738
7	80	16	0.729
7	80	18	0.718
7	80	20	0.73
7	90	2	0.737
7	90	4	0.735
7	90	6	0.735
7	90	8	0.729
7	90	10	0.734
7	90	12	0.725
7	90	14	0.739
7	90	16	0.728
7	90	18	0.719
7	90	20	0.73
7	100	2	0.736
7	100	4	0.737
7	100	6	0.733
7	100	8	0.73
7	100	10	0.736
7	100	12	0.726
7	100	14	0.74
7	100	16	0.726
7	100	18	0.72
7	100	20	0.73
7	110	2	0.736
7	110	4	0.735
7	110	6	0.731
7	110	8	0.728
7	110	10	0.734
7	110	12	0.726
7	110	14	0.737
7	110	16	0.724
7	110	18	0.718
7	110	20	0.732
7	120	2	0.737
7	120	4	0.735
7	120	6	0.73
7	120	8	0.73
7	120	10	0.736
7	120	12	0.723
7	120	14	0.735
7	120	16	0.726
7	120	18	0.717
7	120	20	0.73
7	130	2	0.737
7	130	4	0.734
7	130	6	0.729
7	130	8	0.729
7	130	10	0.734
7	130	12	0.724
7	130	14	0.736
7	130	16	0.727
7	130	18	0.719
7	130	20	0.732
7	140	2	0.738
7	140	4	0.731
7	140	6	0.73
7	140	8	0.729
7	140	10	0.731
7	140	12	0.724
7	140	14	0.736
7	140	16	0.728
7	140	18	0.72
7	140	20	0.733
7	150	2	0.737
7	150	4	0.732
7	150	6	0.731
7	150	8	0.725
7	150	10	0.733
7	150	12	0.722
7	150	14	0.736
7	150	16	0.727
7	150	18	0.719
7	150	20	0.732
7	160	2	0.738
7	160	4	0.729
7	160	6	0.732
7	160	8	0.727
7	160	10	0.732
7	160	12	0.723
7	160	14	0.735
7	160	16	0.724
7	160	18	0.719
7	160	20	0.731
7	170	2	0.736
7	170	4	0.727
7	170	6	0.731
7	170	8	0.728
7	170	10	0.732
7	170	12	0.724
7	170	14	0.735
7	170	16	0.724
7	170	18	0.719
7	170	20	0.73
7	180	2	0.735
7	180	4	0.727
7	180	6	0.733
7	180	8	0.727
7	180	10	0.73
7	180	12	0.724
7	180	14	0.734
7	180	16	0.724
7	180	18	0.719
7	180	20	0.732
7	190	2	0.735
7	190	4	0.727
7	190	6	0.733
7	190	8	0.727
7	190	10	0.73
7	190	12	0.726
7	190	14	0.734
7	190	16	0.724
7	190	18	0.721
7	190	20	0.73
7	200	2	0.735
7	200	4	0.726
7	200	6	0.733
7	200	8	0.729
7	200	10	0.729
7	200	12	0.728
7	200	14	0.734
7	200	16	0.724
7	200	18	0.722
7	200	20	0.731
8	10	2	0.724
8	10	4	0.683
8	10	6	0.718
8	10	8	0.707
8	10	10	0.72
8	10	12	0.711
8	10	14	0.729
8	10	16	0.715
8	10	18	0.695
8	10	20	0.705
8	20	2	0.727
8	20	4	0.709
8	20	6	0.735
8	20	8	0.715
8	20	10	0.718
8	20	12	0.716
8	20	14	0.743
8	20	16	0.708
8	20	18	0.709
8	20	20	0.717
8	30	2	0.728
8	30	4	0.723
8	30	6	0.724
8	30	8	0.719
8	30	10	0.731
8	30	12	0.72
8	30	14	0.744
8	30	16	0.72
8	30	18	0.708
8	30	20	0.714
8	40	2	0.732
8	40	4	0.724
8	40	6	0.721
8	40	8	0.726
8	40	10	0.734
8	40	12	0.715
8	40	14	0.744
8	40	16	0.722
8	40	18	0.715
8	40	20	0.724
8	50	2	0.732
8	50	4	0.728
8	50	6	0.722
8	50	8	0.725
8	50	10	0.732
8	50	12	0.718
8	50	14	0.74
8	50	16	0.729
8	50	18	0.721
8	50	20	0.733
8	60	2	0.737
8	60	4	0.734
8	60	6	0.724
8	60	8	0.723
8	60	10	0.734
8	60	12	0.721
8	60	14	0.735
8	60	16	0.728
8	60	18	0.722
8	60	20	0.731
8	70	2	0.735
8	70	4	0.732
8	70	6	0.729
8	70	8	0.727
8	70	10	0.735
8	70	12	0.726
8	70	14	0.735
8	70	16	0.728
8	70	18	0.718
8	70	20	0.732
8	80	2	0.736
8	80	4	0.734
8	80	6	0.734
8	80	8	0.729
8	80	10	0.732
8	80	12	0.725
8	80	14	0.738
8	80	16	0.729
8	80	18	0.718
8	80	20	0.73
8	90	2	0.737
8	90	4	0.735
8	90	6	0.735
8	90	8	0.729
8	90	10	0.734
8	90	12	0.725
8	90	14	0.739
8	90	16	0.728
8	90	18	0.719
8	90	20	0.73
8	100	2	0.736
8	100	4	0.737
8	100	6	0.733
8	100	8	0.73
8	100	10	0.736
8	100	12	0.726
8	100	14	0.74
8	100	16	0.726
8	100	18	0.72
8	100	20	0.73
8	110	2	0.736
8	110	4	0.735
8	110	6	0.731
8	110	8	0.728
8	110	10	0.734
8	110	12	0.726
8	110	14	0.737
8	110	16	0.724
8	110	18	0.718
8	110	20	0.732
8	120	2	0.737
8	120	4	0.735
8	120	6	0.73
8	120	8	0.73
8	120	10	0.736
8	120	12	0.723
8	120	14	0.735
8	120	16	0.726
8	120	18	0.717
8	120	20	0.73
8	130	2	0.737
8	130	4	0.734
8	130	6	0.729
8	130	8	0.729
8	130	10	0.734
8	130	12	0.724
8	130	14	0.736
8	130	16	0.727
8	130	18	0.719
8	130	20	0.732
8	140	2	0.738
8	140	4	0.731
8	140	6	0.73
8	140	8	0.729
8	140	10	0.731
8	140	12	0.724
8	140	14	0.736
8	140	16	0.728
8	140	18	0.72
8	140	20	0.733
8	150	2	0.737
8	150	4	0.732
8	150	6	0.731
8	150	8	0.725
8	150	10	0.733
8	150	12	0.722
8	150	14	0.736
8	150	16	0.727
8	150	18	0.719
8	150	20	0.732
8	160	2	0.738
8	160	4	0.729
8	160	6	0.732
8	160	8	0.727
8	160	10	0.732
8	160	12	0.723
8	160	14	0.735
8	160	16	0.724
8	160	18	0.719
8	160	20	0.731
8	170	2	0.736
8	170	4	0.727
8	170	6	0.731
8	170	8	0.728
8	170	10	0.732
8	170	12	0.724
8	170	14	0.735
8	170	16	0.724
8	170	18	0.719
8	170	20	0.73
8	180	2	0.735
8	180	4	0.727
8	180	6	0.733
8	180	8	0.727
8	180	10	0.73
8	180	12	0.724
8	180	14	0.734
8	180	16	0.724
8	180	18	0.719
8	180	20	0.732
8	190	2	0.735
8	190	4	0.727
8	190	6	0.733
8	190	8	0.727
8	190	10	0.73
8	190	12	0.726
8	190	14	0.734
8	190	16	0.724
8	190	18	0.721
8	190	20	0.73
8	200	2	0.735
8	200	4	0.726
8	200	6	0.733
8	200	8	0.729
8	200	10	0.729
8	200	12	0.728
8	200	14	0.734
8	200	16	0.724
8	200	18	0.722
8	200	20	0.731
9	10	2	0.724
9	10	4	0.683
9	10	6	0.718
9	10	8	0.707
9	10	10	0.72
9	10	12	0.711
9	10	14	0.729
9	10	16	0.715
9	10	18	0.695
9	10	20	0.705
9	20	2	0.727
9	20	4	0.709
9	20	6	0.735
9	20	8	0.715
9	20	10	0.718
9	20	12	0.716
9	20	14	0.743
9	20	16	0.708
9	20	18	0.709
9	20	20	0.717
9	30	2	0.728
9	30	4	0.723
9	30	6	0.724
9	30	8	0.719
9	30	10	0.731
9	30	12	0.72
9	30	14	0.744
9	30	16	0.72
9	30	18	0.708
9	30	20	0.714
9	40	2	0.732
9	40	4	0.724
9	40	6	0.721
9	40	8	0.726
9	40	10	0.734
9	40	12	0.715
9	40	14	0.744
9	40	16	0.722
9	40	18	0.715
9	40	20	0.724
9	50	2	0.732
9	50	4	0.728
9	50	6	0.722
9	50	8	0.725
9	50	10	0.732
9	50	12	0.718
9	50	14	0.74
9	50	16	0.729
9	50	18	0.721
9	50	20	0.733
9	60	2	0.737
9	60	4	0.734
9	60	6	0.724
9	60	8	0.723
9	60	10	0.734
9	60	12	0.721
9	60	14	0.735
9	60	16	0.728
9	60	18	0.722
9	60	20	0.731
9	70	2	0.735
9	70	4	0.732
9	70	6	0.729
9	70	8	0.727
9	70	10	0.735
9	70	12	0.726
9	70	14	0.735
9	70	16	0.728
9	70	18	0.718
9	70	20	0.732
9	80	2	0.736
9	80	4	0.734
9	80	6	0.734
9	80	8	0.729
9	80	10	0.732
9	80	12	0.725
9	80	14	0.738
9	80	16	0.729
9	80	18	0.718
9	80	20	0.73
9	90	2	0.737
9	90	4	0.735
9	90	6	0.735
9	90	8	0.729
9	90	10	0.734
9	90	12	0.725
9	90	14	0.739
9	90	16	0.728
9	90	18	0.719
9	90	20	0.73
9	100	2	0.736
9	100	4	0.737
9	100	6	0.733
9	100	8	0.73
9	100	10	0.736
9	100	12	0.726
9	100	14	0.74
9	100	16	0.726
9	100	18	0.72
9	100	20	0.73
9	110	2	0.736
9	110	4	0.735
9	110	6	0.731
9	110	8	0.728
9	110	10	0.734
9	110	12	0.726
9	110	14	0.737
9	110	16	0.724
9	110	18	0.718
9	110	20	0.732
9	120	2	0.737
9	120	4	0.735
9	120	6	0.73
9	120	8	0.73
9	120	10	0.736
9	120	12	0.723
9	120	14	0.735
9	120	16	0.726
9	120	18	0.717
9	120	20	0.73
9	130	2	0.737
9	130	4	0.734
9	130	6	0.729
9	130	8	0.729
9	130	10	0.734
9	130	12	0.724
9	130	14	0.736
9	130	16	0.727
9	130	18	0.719
9	130	20	0.732
9	140	2	0.738
9	140	4	0.731
9	140	6	0.73
9	140	8	0.729
9	140	10	0.731
9	140	12	0.724
9	140	14	0.736
9	140	16	0.728
9	140	18	0.72
9	140	20	0.733
9	150	2	0.737
9	150	4	0.732
9	150	6	0.731
9	150	8	0.725
9	150	10	0.733
9	150	12	0.722
9	150	14	0.736
9	150	16	0.727
9	150	18	0.719
9	150	20	0.732
9	160	2	0.738
9	160	4	0.729
9	160	6	0.732
9	160	8	0.727
9	160	10	0.732
9	160	12	0.723
9	160	14	0.735
9	160	16	0.724
9	160	18	0.719
9	160	20	0.731
9	170	2	0.736
9	170	4	0.727
9	170	6	0.731
9	170	8	0.728
9	170	10	0.732
9	170	12	0.724
9	170	14	0.735
9	170	16	0.724
9	170	18	0.719
9	170	20	0.73
9	180	2	0.735
9	180	4	0.727
9	180	6	0.733
9	180	8	0.727
9	180	10	0.73
9	180	12	0.724
9	180	14	0.734
9	180	16	0.724
9	180	18	0.719
9	180	20	0.732
9	190	2	0.735
9	190	4	0.727
9	190	6	0.733
9	190	8	0.727
9	190	10	0.73
9	190	12	0.726
9	190	14	0.734
9	190	16	0.724
9	190	18	0.721
9	190	20	0.73
9	200	2	0.735
9	200	4	0.726
9	200	6	0.733
9	200	8	0.729
9	200	10	0.729
9	200	12	0.728
9	200	14	0.734
9	200	16	0.724
9	200	18	0.722
9	200	20	0.731
10	10	2	0.724
10	10	4	0.683
10	10	6	0.718
10	10	8	0.707
10	10	10	0.72
10	10	12	0.711
10	10	14	0.729
10	10	16	0.715
10	10	18	0.695
10	10	20	0.705
10	20	2	0.727
10	20	4	0.709
10	20	6	0.735
10	20	8	0.715
10	20	10	0.718
10	20	12	0.716
10	20	14	0.743
10	20	16	0.708
10	20	18	0.709
10	20	20	0.717
10	30	2	0.728
10	30	4	0.723
10	30	6	0.724
10	30	8	0.719
10	30	10	0.731
10	30	12	0.72
10	30	14	0.744
10	30	16	0.72
10	30	18	0.708
10	30	20	0.714
10	40	2	0.732
10	40	4	0.724
10	40	6	0.721
10	40	8	0.726
10	40	10	0.734
10	40	12	0.715
10	40	14	0.744
10	40	16	0.722
10	40	18	0.715
10	40	20	0.724
10	50	2	0.732
10	50	4	0.728
10	50	6	0.722
10	50	8	0.725
10	50	10	0.732
10	50	12	0.718
10	50	14	0.74
10	50	16	0.729
10	50	18	0.721
10	50	20	0.733
10	60	2	0.737
10	60	4	0.734
10	60	6	0.724
10	60	8	0.723
10	60	10	0.734
10	60	12	0.721
10	60	14	0.735
10	60	16	0.728
10	60	18	0.722
10	60	20	0.731
10	70	2	0.735
10	70	4	0.732
10	70	6	0.729
10	70	8	0.727
10	70	10	0.735
10	70	12	0.726
10	70	14	0.735
10	70	16	0.728
10	70	18	0.718
10	70	20	0.732
10	80	2	0.736
10	80	4	0.734
10	80	6	0.734
10	80	8	0.729
10	80	10	0.732
10	80	12	0.725
10	80	14	0.738
10	80	16	0.729
10	80	18	0.718
10	80	20	0.73
10	90	2	0.737
10	90	4	0.735
10	90	6	0.735
10	90	8	0.729
10	90	10	0.734
10	90	12	0.725
10	90	14	0.739
10	90	16	0.728
10	90	18	0.719
10	90	20	0.73
10	100	2	0.736
10	100	4	0.737
10	100	6	0.733
10	100	8	0.73
10	100	10	0.736
10	100	12	0.726
10	100	14	0.74
10	100	16	0.726
10	100	18	0.72
10	100	20	0.73
10	110	2	0.736
10	110	4	0.735
10	110	6	0.731
10	110	8	0.728
10	110	10	0.734
10	110	12	0.726
10	110	14	0.737
10	110	16	0.724
10	110	18	0.718
10	110	20	0.732
10	120	2	0.737
10	120	4	0.735
10	120	6	0.73
10	120	8	0.73
10	120	10	0.736
10	120	12	0.723
10	120	14	0.735
10	120	16	0.726
10	120	18	0.717
10	120	20	0.73
10	130	2	0.737
10	130	4	0.734
10	130	6	0.729
10	130	8	0.729
10	130	10	0.734
10	130	12	0.724
10	130	14	0.736
10	130	16	0.727
10	130	18	0.719
10	130	20	0.732
10	140	2	0.738
10	140	4	0.731
10	140	6	0.73
10	140	8	0.729
10	140	10	0.731
10	140	12	0.724
10	140	14	0.736
10	140	16	0.728
10	140	18	0.72
10	140	20	0.733
10	150	2	0.737
10	150	4	0.732
10	150	6	0.731
10	150	8	0.725
10	150	10	0.733
10	150	12	0.722
10	150	14	0.736
10	150	16	0.727
10	150	18	0.719
10	150	20	0.732
10	160	2	0.738
10	160	4	0.729
10	160	6	0.732
10	160	8	0.727
10	160	10	0.732
10	160	12	0.723
10	160	14	0.735
10	160	16	0.724
10	160	18	0.719
10	160	20	0.731
10	170	2	0.736
10	170	4	0.727
10	170	6	0.731
10	170	8	0.728
10	170	10	0.732
10	170	12	0.724
10	170	14	0.735
10	170	16	0.724
10	170	18	0.719
10	170	20	0.73
10	180	2	0.735
10	180	4	0.727
10	180	6	0.733
10	180	8	0.727
10	180	10	0.73
10	180	12	0.724
10	180	14	0.734
10	180	16	0.724
10	180	18	0.719
10	180	20	0.732
10	190	2	0.735
10	190	4	0.727
10	190	6	0.733
10	190	8	0.727
10	190	10	0.73
10	190	12	0.726
10	190	14	0.734
10	190	16	0.724
10	190	18	0.721
10	190	20	0.73
10	200	2	0.735
10	200	4	0.726
10	200	6	0.733
10	200	8	0.729
10	200	10	0.729
10	200	12	0.728
10	200	14	0.734
10	200	16	0.724
[truncated: 2 more rows]

## Sheet: GBDT
AUC values under different parameter combinations in the GBDT algorithm
n.trees	shrinkage	interaction.depth	n.minobsinnode	bag.fraction	AUC		legend
100	0.01	1	1	0.5	0.68		n.trees: Integer specifying the total number of trees to fit.
100	0.01	1	1	1	0.678		shrinkage: A shrinkage parameter applied to each tree in the expansion.
100	0.01	1	2	0.5	0.68		interaction.depth: Integer specifying the maximum depth of each tree.
100	0.01	1	2	1	0.678		n.minobsinnode: Integer specifying the minimum number of observations in the terminal nodes of the trees.
100	0.01	1	3	0.5	0.68		bag.fraction: The fraction of the training set observations randomly selected to propose the next tree in the expansion.
100	0.01	1	3	1	0.678		AUC: Area under the curve.
100	0.01	1	4	0.5	0.68
100	0.01	1	4	1	0.678
100	0.01	1	5	0.5	0.68
100	0.01	1	5	1	0.678
100	0.01	1	6	0.5	0.68
100	0.01	1	6	1	0.678
100	0.01	1	7	0.5	0.68
100	0.01	1	7	1	0.678
100	0.01	1	8	0.5	0.68
100	0.01	1	8	1	0.678
100	0.01	1	9	0.5	0.68
100	0.01	1	9	1	0.678
100	0.01	1	10	0.5	0.68
100	0.01	1	10	1	0.678
100	0.01	2	1	0.5	0.705
100	0.01	2	1	1	0.702
100	0.01	2	2	0.5	0.705
100	0.01	2	2	1	0.702
100	0.01	2	3	0.5	0.705
100	0.01	2	3	1	0.702
100	0.01	2	4	0.5	0.705
100	0.01	2	4	1	0.702
100	0.01	2	5	0.5	0.705
100	0.01	2	5	1	0.702
100	0.01	2	6	0.5	0.706
100	0.01	2	6	1	0.702
100	0.01	2	7	0.5	0.706
100	0.01	2	7	1	0.702
100	0.01	2	8	0.5	0.707
100	0.01	2	8	1	0.702
100	0.01	2	9	0.5	0.706
100	0.01	2	9	1	0.702
100	0.01	2	10	0.5	0.704
100	0.01	2	10	1	0.702
100	0.01	3	1	0.5	0.713
100	0.01	3	1	1	0.713
100	0.01	3	2	0.5	0.713
100	0.01	3	2	1	0.713
100	0.01	3	3	0.5	0.713
100	0.01	3	3	1	0.713
100	0.01	3	4	0.5	0.713
100	0.01	3	4	1	0.713
100	0.01	3	5	0.5	0.714
100	0.01	3	5	1	0.713
100	0.01	3	6	0.5	0.713
100	0.01	3	6	1	0.713
100	0.01	3	7	0.5	0.715
100	0.01	3	7	1	0.713
100	0.01	3	8	0.5	0.715
100	0.01	3	8	1	0.713
100	0.01	3	9	0.5	0.715
100	0.01	3	9	1	0.713
100	0.01	3	10	0.5	0.712
100	0.01	3	10	1	0.713
100	0.01	4	1	0.5	0.724
100	0.01	4	1	1	0.72
100	0.01	4	2	0.5	0.724
100	0.01	4	2	1	0.72
100	0.01	4	3	0.5	0.724
100	0.01	4	3	1	0.72
100	0.01	4	4	0.5	0.723
100	0.01	4	4	1	0.72
100	0.01	4	5	0.5	0.721
100	0.01	4	5	1	0.72
100	0.01	4	6	0.5	0.722
100	0.01	4	6	1	0.72
100	0.01	4	7	0.5	0.721
100	0.01	4	7	1	0.72
100	0.01	4	8	0.5	0.722
100	0.01	4	8	1	0.72
100	0.01	4	9	0.5	0.723
100	0.01	4	9	1	0.721
100	0.01	4	10	0.5	0.721
100	0.01	4	10	1	0.721
100	0.01	5	1	0.5	0.726
100	0.01	5	1	1	0.727
100	0.01	5	2	0.5	0.726
100	0.01	5	2	1	0.727
100	0.01	5	3	0.5	0.726
100	0.01	5	3	1	0.727
100	0.01	5	4	0.5	0.726
100	0.01	5	4	1	0.727
100	0.01	5	5	0.5	0.725
100	0.01	5	5	1	0.727
100	0.01	5	6	0.5	0.727
100	0.01	5	6	1	0.727
100	0.01	5	7	0.5	0.726
100	0.01	5	7	1	0.727
100	0.01	5	8	0.5	0.727
100	0.01	5	8	1	0.728
100	0.01	5	9	0.5	0.727
100	0.01	5	9	1	0.728
100	0.01	5	10	0.5	0.728
100	0.01	5	10	1	0.728
100	0.01	6	1	0.5	0.728
100	0.01	6	1	1	0.731
100	0.01	6	2	0.5	0.728
100	0.01	6	2	1	0.731
100	0.01	6	3	0.5	0.728
100	0.01	6	3	1	0.731
100	0.01	6	4	0.5	0.727
100	0.01	6	4	1	0.731
100	0.01	6	5	0.5	0.726
100	0.01	6	5	1	0.732
100	0.01	6	6	0.5	0.73
100	0.01	6	6	1	0.733
100	0.01	6	7	0.5	0.731
100	0.01	6	7	1	0.733
100	0.01	6	8	0.5	0.732
100	0.01	6	8	1	0.734
100	0.01	6	9	0.5	0.733
100	0.01	6	9	1	0.735
100	0.01	6	10	0.5	0.732
100	0.01	6	10	1	0.732
100	0.01	7	1	0.5	0.735
100	0.01	7	1	1	0.737
100	0.01	7	2	0.5	0.735
100	0.01	7	2	1	0.737
100	0.01	7	3	0.5	0.735
100	0.01	7	3	1	0.737
100	0.01	7	4	0.5	0.734
100	0.01	7	4	1	0.737
100	0.01	7	5	0.5	0.734
100	0.01	7	5	1	0.737
100	0.01	7	6	0.5	0.732
100	0.01	7	6	1	0.737
100	0.01	7	7	0.5	0.735
100	0.01	7	7	1	0.737
100	0.01	7	8	0.5	0.734
100	0.01	7	8	1	0.737
100	0.01	7	9	0.5	0.733
100	0.01	7	9	1	0.737
100	0.01	7	10	0.5	0.733
100	0.01	7	10	1	0.735
100	0.01	8	1	0.5	0.735
100	0.01	8	1	1	0.733
100	0.01	8	2	0.5	0.735
100	0.01	8	2	1	0.733
100	0.01	8	3	0.5	0.733
100	0.01	8	3	1	0.733
100	0.01	8	4	0.5	0.737
100	0.01	8	4	1	0.731
100	0.01	8	5	0.5	0.737
100	0.01	8	5	1	0.732
100	0.01	8	6	0.5	0.736
100	0.01	8	6	1	0.736
100	0.01	8	7	0.5	0.74
100	0.01	8	7	1	0.736
100	0.01	8	8	0.5	0.738
100	0.01	8	8	1	0.736
100	0.01	8	9	0.5	0.733
100	0.01	8	9	1	0.738
100	0.01	8	10	0.5	0.735
100	0.01	8	10	1	0.736
100	0.01	9	1	0.5	0.731
100	0.01	9	1	1	0.737
100	0.01	9	2	0.5	0.732
100	0.01	9	2	1	0.737
100	0.01	9	3	0.5	0.734
100	0.01	9	3	1	0.737
100	0.01	9	4	0.5	0.735
100	0.01	9	4	1	0.735
100	0.01	9	5	0.5	0.733
100	0.01	9	5	1	0.737
100	0.01	9	6	0.5	0.735
100	0.01	9	6	1	0.737
100	0.01	9	7	0.5	0.739
100	0.01	9	7	1	0.738
100	0.01	9	8	0.5	0.739
100	0.01	9	8	1	0.74
100	0.01	9	9	0.5	0.738
100	0.01	9	9	1	0.739
100	0.01	9	10	0.5	0.736
100	0.01	9	10	1	0.74
100	0.01	10	1	0.5	0.73
100	0.01	10	1	1	0.739
100	0.01	10	2	0.5	0.731
100	0.01	10	2	1	0.739
100	0.01	10	3	0.5	0.73
100	0.01	10	3	1	0.739
100	0.01	10	4	0.5	0.73
100	0.01	10	4	1	0.74
100	0.01	10	5	0.5	0.734
100	0.01	10	5	1	0.739
100	0.01	10	6	0.5	0.735
100	0.01	10	6	1	0.738
100	0.01	10	7	0.5	0.737
100	0.01	10	7	1	0.74
100	0.01	10	8	0.5	0.738
100	0.01	10	8	1	0.738
100	0.01	10	9	0.5	0.737
100	0.01	10	9	1	0.742
100	0.01	10	10	0.5	0.735
100	0.01	10	10	1	0.741
100	0.02	1	1	0.5	0.693
100	0.02	1	1	1	0.687
100	0.02	1	2	0.5	0.693
100	0.02	1	2	1	0.687
100	0.02	1	3	0.5	0.693
100	0.02	1	3	1	0.687
100	0.02	1	4	0.5	0.693
100	0.02	1	4	1	0.687
100	0.02	1	5	0.5	0.693
100	0.02	1	5	1	0.687
100	0.02	1	6	0.5	0.693
100	0.02	1	6	1	0.687
100	0.02	1	7	0.5	0.693
100	0.02	1	7	1	0.687
100	0.02	1	8	0.5	0.693
100	0.02	1	8	1	0.687
100	0.02	1	9	0.5	0.693
100	0.02	1	9	1	0.687
100	0.02	1	10	0.5	0.693
100	0.02	1	10	1	0.687
100	0.02	2	1	0.5	0.722
100	0.02	2	1	1	0.713
100	0.02	2	2	0.5	0.722
100	0.02	2	2	1	0.713
100	0.02	2	3	0.5	0.722
100	0.02	2	3	1	0.713
100	0.02	2	4	0.5	0.722
100	0.02	2	4	1	0.713
100	0.02	2	5	0.5	0.72
100	0.02	2	5	1	0.713
100	0.02	2	6	0.5	0.721
100	0.02	2	6	1	0.713
100	0.02	2	7	0.5	0.722
100	0.02	2	7	1	0.713
100	0.02	2	8	0.5	0.722
100	0.02	2	8	1	0.713
100	0.02	2	9	0.5	0.722
100	0.02	2	9	1	0.713
100	0.02	2	10	0.5	0.721
100	0.02	2	10	1	0.713
100	0.02	3	1	0.5	0.736
100	0.02	3	1	1	0.726
100	0.02	3	2	0.5	0.736
100	0.02	3	2	1	0.726
100	0.02	3	3	0.5	0.736
100	0.02	3	3	1	0.726
100	0.02	3	4	0.5	0.737
100	0.02	3	4	1	0.727
100	0.02	3	5	0.5	0.737
100	0.02	3	5	1	0.727
100	0.02	3	6	0.5	0.735
100	0.02	3	6	1	0.727
100	0.02	3	7	0.5	0.733
100	0.02	3	7	1	0.727
100	0.02	3	8	0.5	0.735
100	0.02	3	8	1	0.727
100	0.02	3	9	0.5	0.735
100	0.02	3	9	1	0.73
100	0.02	3	10	0.5	0.736
100	0.02	3	10	1	0.73
100	0.02	4	1	0.5	0.735
100	0.02	4	1	1	0.737
100	0.02	4	2	0.5	0.735
100	0.02	4	2	1	0.737
100	0.02	4	3	0.5	0.735
100	0.02	4	3	1	0.737
100	0.02	4	4	0.5	0.736
100	0.02	4	4	1	0.736
100	0.02	4	5	0.5	0.739
100	0.02	4	5	1	0.736
100	0.02	4	6	0.5	0.739
100	0.02	4	6	1	0.736
100	0.02	4	7	0.5	0.735
100	0.02	4	7	1	0.736
100	0.02	4	8	0.5	0.734
100	0.02	4	8	1	0.736
100	0.02	4	9	0.5	0.735
100	0.02	4	9	1	0.738
100	0.02	4	10	0.5	0.734
100	0.02	4	10	1	0.738
100	0.02	5	1	0.5	0.742
100	0.02	5	1	1	0.741
100	0.02	5	2	0.5	0.742
100	0.02	5	2	1	0.741
100	0.02	5	3	0.5	0.742
100	0.02	5	3	1	0.741
100	0.02	5	4	0.5	0.741
100	0.02	5	4	1	0.739
100	0.02	5	5	0.5	0.739
100	0.02	5	5	1	0.739
100	0.02	5	6	0.5	0.74
100	0.02	5	6	1	0.739
100	0.02	5	7	0.5	0.744
100	0.02	5	7	1	0.739
100	0.02	5	8	0.5	0.745
100	0.02	5	8	1	0.74
100	0.02	5	9	0.5	0.741
100	0.02	5	9	1	0.739
100	0.02	5	10	0.5	0.739
100	0.02	5	10	1	0.739
100	0.02	6	1	0.5	0.743
100	0.02	6	1	1	0.742
100	0.02	6	2	0.5	0.743
100	0.02	6	2	1	0.742
100	0.02	6	3	0.5	0.741
100	0.02	6	3	1	0.742
100	0.02	6	4	0.5	0.741
100	0.02	6	4	1	0.743
100	0.02	6	5	0.5	0.74
100	0.02	6	5	1	0.741
100	0.02	6	6	0.5	0.741
100	0.02	6	6	1	0.743
100	0.02	6	7	0.5	0.742
100	0.02	6	7	1	0.743
100	0.02	6	8	0.5	0.744
100	0.02	6	8	1	0.745
100	0.02	6	9	0.5	0.743
100	0.02	6	9	1	0.743
100	0.02	6	10	0.5	0.745
100	0.02	6	10	1	0.745
100	0.02	7	1	0.5	0.74
100	0.02	7	1	1	0.749
100	0.02	7	2	0.5	0.74
100	0.02	7	2	1	0.749
100	0.02	7	3	0.5	0.741
100	0.02	7	3	1	0.746
100	0.02	7	4	0.5	0.742
100	0.02	7	4	1	0.747
100	0.02	7	5	0.5	0.742
100	0.02	7	5	1	0.751
100	0.02	7	6	0.5	0.741
100	0.02	7	6	1	0.749
100	0.02	7	7	0.5	0.743
100	0.02	7	7	1	0.748
100	0.02	7	8	0.5	0.746
100	0.02	7	8	1	0.75
100	0.02	7	9	0.5	0.743
100	0.02	7	9	1	0.753
100	0.02	7	10	0.5	0.743
100	0.02	7	10	1	0.751
100	0.02	8	1	0.5	0.74
100	0.02	8	1	1	0.745
100	0.02	8	2	0.5	0.741
100	0.02	8	2	1	0.745
100	0.02	8	3	0.5	0.74
100	0.02	8	3	1	0.748
100	0.02	8	4	0.5	0.748
100	0.02	8	4	1	0.746
100	0.02	8	5	0.5	0.743
100	0.02	8	5	1	0.75
100	0.02	8	6	0.5	0.744
100	0.02	8	6	1	0.745
100	0.02	8	7	0.5	0.746
100	0.02	8	7	1	0.745
100	0.02	8	8	0.5	0.746
100	0.02	8	8	1	0.753
100	0.02	8	9	0.5	0.744
100	0.02	8	9	1	0.749
100	0.02	8	10	0.5	0.74
100	0.02	8	10	1	0.751
100	0.02	9	1	0.5	0.743
100	0.02	9	1	1	0.745
100	0.02	9	2	0.5	0.744
100	0.02	9	2	1	0.745
100	0.02	9	3	0.5	0.737
100	0.02	9	3	1	0.747
100	0.02	9	4	0.5	0.743
100	0.02	9	4	1	0.752
100	0.02	9	5	0.5	0.749
100	0.02	9	5	1	0.758
100	0.02	9	6	0.5	0.743
100	0.02	9	6	1	0.753
100	0.02	9	7	0.5	0.746
100	0.02	9	7	1	0.757
100	0.02	9	8	0.5	0.748
100	0.02	9	8	1	0.753
100	0.02	9	9	0.5	0.747
100	0.02	9	9	1	0.754
100	0.02	9	10	0.5	0.742
100	0.02	9	10	1	0.756
100	0.02	10	1	0.5	0.741
100	0.02	10	1	1	0.749
100	0.02	10	2	0.5	0.743
100	0.02	10	2	1	0.749
100	0.02	10	3	0.5	0.738
100	0.02	10	3	1	0.749
100	0.02	10	4	0.5	0.745
100	0.02	10	4	1	0.753
100	0.02	10	5	0.5	0.745
100	0.02	10	5	1	0.755
100	0.02	10	6	0.5	0.747
100	0.02	10	6	1	0.755
100	0.02	10	7	0.5	0.743
100	0.02	10	7	1	0.757
100	0.02	10	8	0.5	0.749
100	0.02	10	8	1	0.746
100	0.02	10	9	0.5	0.747
100	0.02	10	9	1	0.756
100	0.02	10	10	0.5	0.745
100	0.02	10	10	1	0.757
100	0.03	1	1	0.5	0.705
100	0.03	1	1	1	0.7
100	0.03	1	2	0.5	0.705
100	0.03	1	2	1	0.7
100	0.03	1	3	0.5	0.705
100	0.03	1	3	1	0.7
100	0.03	1	4	0.5	0.705
100	0.03	1	4	1	0.7
100	0.03	1	5	0.5	0.705
100	0.03	1	5	1	0.7
100	0.03	1	6	0.5	0.705
100	0.03	1	6	1	0.7
100	0.03	1	7	0.5	0.705
100	0.03	1	7	1	0.7
100	0.03	1	8	0.5	0.705
100	0.03	1	8	1	0.7
100	0.03	1	9	0.5	0.705
100	0.03	1	9	1	0.7
100	0.03	1	10	0.5	0.705
100	0.03	1	10	1	0.7
100	0.03	2	1	0.5	0.73
100	0.03	2	1	1	0.718
100	0.03	2	2	0.5	0.73
100	0.03	2	2	1	0.718
100	0.03	2	3	0.5	0.73
100	0.03	2	3	1	0.718
100	0.03	2	4	0.5	0.73
100	0.03	2	4	1	0.718
100	0.03	2	5	0.5	0.733
100	0.03	2	5	1	0.718
100	0.03	2	6	0.5	0.731
100	0.03	2	6	1	0.72
100	0.03	2	7	0.5	0.731
100	0.03	2	7	1	0.72
100	0.03	2	8	0.5	0.731
100	0.03	2	8	1	0.72
100	0.03	2	9	0.5	0.731
100	0.03	2	9	1	0.72
100	0.03	2	10	0.5	0.733
100	0.03	2	10	1	0.72
100	0.03	3	1	0.5	0.739
100	0.03	3	1	1	0.732
100	0.03	3	2	0.5	0.739
100	0.03	3	2	1	0.732
100	0.03	3	3	0.5	0.736
100	0.03	3	3	1	0.732
100	0.03	3	4	0.5	0.739
100	0.03	3	4	1	0.736
100	0.03	3	5	0.5	0.74
100	0.03	3	5	1	0.736
100	0.03	3	6	0.5	0.738
100	0.03	3	6	1	0.735
100	0.03	3	7	0.5	0.741
100	0.03	3	7	1	0.735
100	0.03	3	8	0.5	0.739
100	0.03	3	8	1	0.736
100	0.03	3	9	0.5	0.74
100	0.03	3	9	1	0.738
100	0.03	3	10	0.5	0.74
100	0.03	3	10	1	0.74
100	0.03	4	1	0.5	0.74
100	0.03	4	1	1	0.741
100	0.03	4	2	0.5	0.74
100	0.03	4	2	1	0.741
100	0.03	4	3	0.5	0.739
100	0.03	4	3	1	0.741
100	0.03	4	4	0.5	0.739
100	0.03	4	4	1	0.74
100	0.03	4	5	0.5	0.74
100	0.03	4	5	1	0.74
100	0.03	4	6	0.5	0.74
100	0.03	4	6	1	0.741
100	0.03	4	7	0.5	0.745
100	0.03	4	7	1	0.741
100	0.03	4	8	0.5	0.744
100	0.03	4	8	1	0.74
100	0.03	4	9	0.5	0.746
100	0.03	4	9	1	0.743
100	0.03	4	10	0.5	0.748
100	0.03	4	10	1	0.743
100	0.03	5	1	0.5	0.747
100	0.03	5	1	1	0.742
100	0.03	5	2	0.5	0.745
100	0.03	5	2	1	0.742
100	0.03	5	3	0.5	0.748
100	0.03	5	3	1	0.743
100	0.03	5	4	0.5	0.746
100	0.03	5	4	1	0.744
100	0.03	5	5	0.5	0.745
100	0.03	5	5	1	0.741
100	0.03	5	6	0.5	0.746
100	0.03	5	6	1	0.741
100	0.03	5	7	0.5	0.749
100	0.03	5	7	1	0.742
100	0.03	5	8	0.5	0.747
100	0.03	5	8	1	0.74
100	0.03	5	9	0.5	0.75
100	0.03	5	9	1	0.745
100	0.03	5	10	0.5	0.747
100	0.03	5	10	1	0.741
100	0.03	6	1	0.5	0.746
100	0.03	6	1	1	0.749
100	0.03	6	2	0.5	0.746
100	0.03	6	2	1	0.749
100	0.03	6	3	0.5	0.746
100	0.03	6	3	1	0.75
100	0.03	6	4	0.5	0.747
100	0.03	6	4	1	0.751
100	0.03	6	5	0.5	0.748
100	0.03	6	5	1	0.747
100	0.03	6	6	0.5	0.744
100	0.03	6	6	1	0.752
100	0.03	6	7	0.5	0.747
100	0.03	6	7	1	0.753
100	0.03	6	8	0.5	0.75
100	0.03	6	8	1	0.747
100	0.03	6	9	0.5	0.748
100	0.03	6	9	1	0.75
100	0.03	6	10	0.5	0.747
100	0.03	6	10	1	0.751
100	0.03	7	1	0.5	0.74
100	0.03	7	1	1	0.752
100	0.03	7	2	0.5	0.745
100	0.03	7	2	1	0.753
100	0.03	7	3	0.5	0.748
100	0.03	7	3	1	0.754
100	0.03	7	4	0.5	0.749
100	0.03	7	4	1	0.75
100	0.03	7	5	0.5	0.744
100	0.03	7	5	1	0.748
100	0.03	7	6	0.5	0.748
100	0.03	7	6	1	0.753
100	0.03	7	7	0.5	0.742
100	0.03	7	7	1	0.752
100	0.03	7	8	0.5	0.743
100	0.03	7	8	1	0.752
100	0.03	7	9	0.5	0.744
100	0.03	7	9	1	0.752
100	0.03	7	10	0.5	0.75
100	0.03	7	10	1	0.753
100	0.03	8	1	0.5	0.744
100	0.03	8	1	1	0.75
100	0.03	8	2	0.5	0.746
100	0.03	8	2	1	0.751
100	0.03	8	3	0.5	0.739
100	0.03	8	3	1	0.749
100	0.03	8	4	0.5	0.747
100	0.03	8	4	1	0.749
100	0.03	8	5	0.5	0.742
100	0.03	8	5	1	0.753
100	0.03	8	6	0.5	0.742
100	0.03	8	6	1	0.75
100	0.03	8	7	0.5	0.744
100	0.03	8	7	1	0.75
100	0.03	8	8	0.5	0.747
100	0.03	8	8	1	0.754
100	0.03	8	9	0.5	0.745
100	0.03	8	9	1	0.747
100	0.03	8	10	0.5	0.744
100	0.03	8	10	1	0.752
100	0.03	9	1	0.5	0.748
100	0.03	9	1	1	0.75
100	0.03	9	2	0.5	0.748
100	0.03	9	2	1	0.75
100	0.03	9	3	0.5	0.748
100	0.03	9	3	1	0.749
100	0.03	9	4	0.5	0.748
100	0.03	9	4	1	0.752
100	0.03	9	5	0.5	0.756
100	0.03	9	5	1	0.75
100	0.03	9	6	0.5	0.743
100	0.03	9	6	1	0.752
100	0.03	9	7	0.5	0.742
100	0.03	9	7	1	0.754
100	0.03	9	8	0.5	0.746
100	0.03	9	8	1	0.753
100	0.03	9	9	0.5	0.743
100	0.03	9	9	1	0.754
100	0.03	9	10	0.5	0.742
100	0.03	9	10	1	0.758
100	0.03	10	1	0.5	0.746
100	0.03	10	1	1	0.748
100	0.03	10	2	0.5	0.746
100	0.03	10	2	1	0.749
100	0.03	10	3	0.5	0.751
100	0.03	10	3	1	0.748
100	0.03	10	4	0.5	0.749
100	0.03	10	4	1	0.75
100	0.03	10	5	0.5	0.745
100	0.03	10	5	1	0.755
100	0.03	10	6	0.5	0.745
100	0.03	10	6	1	0.755
100	0.03	10	7	0.5	0.746
100	0.03	10	7	1	0.753
100	0.03	10	8	0.5	0.745
100	0.03	10	8	1	0.753
100	0.03	10	9	0.5	0.742
100	0.03	10	9	1	0.749
100	0.03	10	10	0.5	0.744
100	0.03	10	10	1	0.749
100	0.04	1	1	0.5	0.718
100	0.04	1	1	1	0.701
100	0.04	1	2	0.5	0.718
100	0.04	1	2	1	0.701
100	0.04	1	3	0.5	0.718
100	0.04	1	3	1	0.701
100	0.04	1	4	0.5	0.718
100	0.04	1	4	1	0.701
100	0.04	1	5	0.5	0.718
100	0.04	1	5	1	0.701
100	0.04	1	6	0.5	0.718
100	0.04	1	6	1	0.701
100	0.04	1	7	0.5	0.718
100	0.04	1	7	1	0.701
100	0.04	1	8	0.5	0.718
100	0.04	1	8	1	0.701
100	0.04	1	9	0.5	0.718
100	0.04	1	9	1	0.701
100	0.04	1	10	0.5	0.715
100	0.04	1	10	1	0.701
100	0.04	2	1	0.5	0.739
100	0.04	2	1	1	0.723
100	0.04	2	2	0.5	0.739
100	0.04	2	2	1	0.723
100	0.04	2	3	0.5	0.738
100	0.04	2	3	1	0.723
100	0.04	2	4	0.5	0.739
100	0.04	2	4	1	0.723
100	0.04	2	5	0.5	0.739
100	0.04	2	5	1	0.723
100	0.04	2	6	0.5	0.739
100	0.04	2	6	1	0.723
100	0.04	2	7	0.5	0.735
100	0.04	2	7	1	0.723
100	0.04	2	8	0.5	0.734
100	0.04	2	8	1	0.723
100	0.04	2	9	0.5	0.734
100	0.04	2	9	1	0.723
100	0.04	2	10	0.5	0.734
100	0.04	2	10	1	0.723
100	0.04	3	1	0.5	0.742
100	0.04	3	1	1	0.734
100	0.04	3	2	0.5	0.742
100	0.04	3	2	1	0.734
100	0.04	3	3	0.5	0.742
100	0.04	3	3	1	0.734
100	0.04	3	4	0.5	0.739
100	0.04	3	4	1	0.736
100	0.04	3	5	0.5	0.741
100	0.04	3	5	1	0.735
100	0.04	3	6	0.5	0.741
100	0.04	3	6	1	0.737
100	0.04	3	7	0.5	0.743
100	0.04	3	7	1	0.737
100	0.04	3	8	0.5	0.742
100	0.04	3	8	1	0.737
100	0.04	3	9	0.5	0.746
100	0.04	3	9	1	0.735
100	0.04	3	10	0.5	0.745
100	0.04	3	10	1	0.737
100	0.04	4	1	0.5	0.742
100	0.04	4	1	1	0.741
100	0.04	4	2	0.5	0.743
100	0.04	4	2	1	0.741
100	0.04	4	3	0.5	0.743
100	0.04	4	3	1	0.743
100	0.04	4	4	0.5	0.741
100	0.04	4	4	1	0.742
100	0.04	4	5	0.5	0.738
100	0.04	4	5	1	0.742
100	0.04	4	6	0.5	0.742
100	0.04	4	6	1	0.741
100	0.04	4	7	0.5	0.746
100	0.04	4	7	1	0.742
100	0.04	4	8	0.5	0.742
100	0.04	4	8	1	0.74
100	0.04	4	9	0.5	0.74
100	0.04	4	9	1	0.74
100	0.04	4	10	0.5	0.74
100	0.04	4	10	1	0.74
100	0.04	5	1	0.5	0.744
100	0.04	5	1	1	0.743
100	0.04	5	2	0.5	0.745
100	0.04	5	2	1	0.745
100	0.04	5	3	0.5	0.742
100	0.04	5	3	1	0.746
100	0.04	5	4	0.5	0.745
100	0.04	5	4	1	0.743
100	0.04	5	5	0.5	0.74
100	0.04	5	5	1	0.745
100	0.04	5	6	0.5	0.743
100	0.04	5	6	1	0.742
100	0.04	5	7	0.5	0.743
100	0.04	5	7	1	0.744
100	0.04	5	8	0.5	0.744
100	0.04	5	8	1	0.742
100	0.04	5	9	0.5	0.743
100	0.04	5	9	1	0.739
100	0.04	5	10	0.5	0.741
100	0.04	5	10	1	0.737
100	0.04	6	1	0.5	0.744
100	0.04	6	1	1	0.751
100	0.04	6	2	0.5	0.751
100	0.04	6	2	1	0.747
100	0.04	6	3	0.5	0.744
100	0.04	6	3	1	0.747
100	0.04	6	4	0.5	0.744
100	0.04	6	4	1	0.744
100	0.04	6	5	0.5	0.743
100	0.04	6	5	1	0.744
100	0.04	6	6	0.5	0.747
100	0.04	6	6	1	0.744
100	0.04	6	7	0.5	0.744
100	0.04	6	7	1	0.744
100	0.04	6	8	0.5	0.748
100	0.04	6	8	1	0.746
100	0.04	6	9	0.5	0.754
100	0.04	6	9	1	0.75
100	0.04	6	10	0.5	0.742
100	0.04	6	10	1	0.745
100	0.04	7	1	0.5	0.734
100	0.04	7	1	1	0.75
100	0.04	7	2	0.5	0.737
100	0.04	7	2	1	0.749
100	0.04	7	3	0.5	0.736
100	0.04	7	3	1	0.749
100	0.04	7	4	0.5	0.737
100	0.04	7	4	1	0.748
100	0.04	7	5	0.5	0.744
100	0.04	7	5	1	0.745
100	0.04	7	6	0.5	0.748
100	0.04	7	6	1	0.754
100	0.04	7	7	0.5	0.746
100	0.04	7	7	1	0.751
100	0.04	7	8	0.5	0.746
100	0.04	7	8	1	0.747
100	0.04	7	9	0.5	0.745
100	0.04	7	9	1	0.754
100	0.04	7	10	0.5	0.746
100	0.04	7	10	1	0.752
100	0.04	8	1	0.5	0.734
100	0.04	8	1	1	0.742
100	0.04	8	2	0.5	0.738
100	0.04	8	2	1	0.744
100	0.04	8	3	0.5	0.743
100	0.04	8	3	1	0.745
100	0.04	8	4	0.5	0.742
100	0.04	8	4	1	0.743
100	0.04	8	5	0.5	0.74
100	0.04	8	5	1	0.743
100	0.04	8	6	0.5	0.751
100	0.04	8	6	1	0.757
100	0.04	8	7	0.5	0.748
100	0.04	8	7	1	0.751
100	0.04	8	8	0.5	0.746
100	0.04	8	8	1	0.749
100	0.04	8	9	0.5	0.744
100	0.04	8	9	1	0.757
100	0.04	8	10	0.5	0.745
100	0.04	8	10	1	0.749
100	0.04	9	1	0.5	0.744
100	0.04	9	1	1	0.746
100	0.04	9	2	0.5	0.738
100	0.04	9	2	1	0.744
100	0.04	9	3	0.5	0.739
100	0.04	9	3	1	0.746
100	0.04	9	4	0.5	0.744
100	0.04	9	4	1	0.746
100	0.04	9	5	0.5	0.742
100	0.04	9	5	1	0.746
100	0.04	9	6	0.5	0.749
100	0.04	9	6	1	0.747
100	0.04	9	7	0.5	0.745
100	0.04	9	7	1	0.748
100	0.04	9	8	0.5	0.746
100	0.04	9	8	1	0.749
100	0.04	9	9	0.5	0.745
100	0.04	9	9	1	0.761
100	0.04	9	10	0.5	0.744
100	0.04	9	10	1	0.751
100	0.04	10	1	0.5	0.743
100	0.04	10	1	1	0.744
100	0.04	10	2	0.5	0.741
100	0.04	10	2	1	0.745
100	0.04	10	3	0.5	0.74
100	0.04	10	3	1	0.747
100	0.04	10	4	0.5	0.742
100	0.04	10	4	1	0.748
100	0.04	10	5	0.5	0.742
100	0.04	10	5	1	0.737
100	0.04	10	6	0.5	0.749
100	0.04	10	6	1	0.75
100	0.04	10	7	0.5	0.755
100	0.04	10	7	1	0.746
100	0.04	10	8	0.5	0.74
100	0.04	10	8	1	0.751
100	0.04	10	9	0.5	0.738
100	0.04	10	9	1	0.752
100	0.04	10	10	0.5	0.735
100	0.04	10	10	1	0.748
100	0.05	1	1	0.5	0.722
100	0.05	1	1	1	0.707
100	0.05	1	2	0.5	0.722
100	0.05	1	2	1	0.707
100	0.05	1	3	0.5	0.722
100	0.05	1	3	1	0.707
100	0.05	1	4	0.5	0.722
100	0.05	1	4	1	0.707
100	0.05	1	5	0.5	0.722
100	0.05	1	5	1	0.707
100	0.05	1	6	0.5	0.722
100	0.05	1	6	1	0.707
100	0.05	1	7	0.5	0.722
100	0.05	1	7	1	0.707
100	0.05	1	8	0.5	0.722
100	0.05	1	8	1	0.707
100	0.05	1	9	0.5	0.727
100	0.05	1	9	1	0.707
100	0.05	1	10	0.5	0.723
100	0.05	1	10	1	0.707
100	0.05	2	1	0.5	0.742
100	0.05	2	1	1	0.724
100	0.05	2	2	0.5	0.742
100	0.05	2	2	1	0.724
100	0.05	2	3	0.5	0.74
100	0.05	2	3	1	0.724
100	0.05	2	4	0.5	0.74
100	0.05	2	4	1	0.724
100	0.05	2	5	0.5	0.74
100	0.05	2	5	1	0.724
100	0.05	2	6	0.5	0.739
100	0.05	2	6	1	0.725
100	0.05	2	7	0.5	0.736
100	0.05	2	7	1	0.725
100	0.05	2	8	0.5	0.737
100	0.05	2	8	1	0.725
100	0.05	2	9	0.5	0.738
100	0.05	2	9	1	0.728
100	0.05	2	10	0.5	0.739
100	0.05	2	10	1	0.727
100	0.05	3	1	0.5	0.744
100	0.05	3	1	1	0.738
100	0.05	3	2	0.5	0.746
100	0.05	3	2	1	0.738
100	0.05	3	3	0.5	0.742
100	0.05	3	3	1	0.74
100	0.05	3	4	0.5	0.745
100	0.05	3	4	1	0.738
100	0.05	3	5	0.5	0.746
100	0.05	3	5	1	0.738
100	0.05	3	6	0.5	0.74
100	0.05	3	6	1	0.737
100	0.05	3	7	0.5	0.74
100	0.05	3	7	1	0.737
100	0.05	3	8	0.5	0.745
100	0.05	3	8	1	0.738
100	0.05	3	9	0.5	0.741
100	0.05	3	9	1	0.738
100	0.05	3	10	0.5	0.748
100	0.05	3	10	1	0.739
100	0.05	4	1	0.5	0.738
100	0.05	4	1	1	0.74
100	0.05	4	2	0.5	0.738
100	0.05	4	2	1	0.741
100	0.05	4	3	0.5	0.737
100	0.05	4	3	1	0.741
100	0.05	4	4	0.5	0.744
100	0.05	4	4	1	0.742
100	0.05	4	5	0.5	0.746
100	0.05	4	5	1	0.743
100	0.05	4	6	0.5	0.738
100	0.05	4	6	1	0.741
100	0.05	4	7	0.5	0.744
100	0.05	4	7	1	0.741
100	0.05	4	8	0.5	0.743
100	0.05	4	8	1	0.743
100	0.05	4	9	0.5	0.742
100	0.05	4	9	1	0.743
100	0.05	4	10	0.5	0.741
100	0.05	4	10	1	0.742
100	0.05	5	1	0.5	0.745
100	0.05	5	1	1	0.742
100	0.05	5	2	0.5	0.742
100	0.05	5	2	1	0.742
100	0.05	5	3	0.5	0.743
100	0.05	5	3	1	0.744
100	0.05	5	4	0.5	0.74
100	0.05	5	4	1	0.745
100	0.05	5	5	0.5	0.752
100	0.05	5	5	1	0.741
100	0.05	5	6	0.5	0.747
100	0.05	5	6	1	0.741
100	0.05	5	7	0.5	0.743
100	0.05	5	7	1	0.742
100	0.05	5	8	0.5	0.743
100	0.05	5	8	1	0.741
100	0.05	5	9	0.5	0.738
100	0.05	5	9	1	0.743
100	0.05	5	10	0.5	0.741
100	0.05	5	10	1	0.744
100	0.05	6	1	0.5	0.752
100	0.05	6	1	1	0.747
100	0.05	6	2	0.5	0.753
100	0.05	6	2	1	0.748
100	0.05	6	3	0.5	0.752
100	0.05	6	3	1	0.746
100	0.05	6	4	0.5	0.742
100	0.05	6	4	1	0.74
100	0.05	6	5	0.5	0.741
100	0.05	6	5	1	0.744
100	0.05	6	6	0.5	0.749
100	0.05	6	6	1	0.745
100	0.05	6	7	0.5	0.742
100	0.05	6	7	1	0.746
100	0.05	6	8	0.5	0.744
100	0.05	6	8	1	0.743
100	0.05	6	9	0.5	0.742
100	0.05	6	9	1	0.741
100	0.05	6	10	0.5	0.74
100	0.05	6	10	1	0.741
100	0.05	7	1	0.5	0.739
100	0.05	7	1	1	0.743
100	0.05	7	2	0.5	0.743
100	0.05	7	2	1	0.746
100	0.05	7	3	0.5	0.738
100	0.05	7	3	1	0.743
100	0.05	7	4	0.5	0.736
100	0.05	7	4	1	0.744
100	0.05	7	5	0.5	0.737
100	0.05	7	5	1	0.744
100	0.05	7	6	0.5	0.747
100	0.05	7	6	1	0.748
100	0.05	7	7	0.5	0.746
100	0.05	7	7	1	0.75
100	0.05	7	8	0.5	0.731
100	0.05	7	8	1	0.751
100	0.05	7	9	0.5	0.743
100	0.05	7	9	1	0.752
100	0.05	7	10	0.5	0.745
100	0.05	7	10	1	0.742
100	0.05	8	1	0.5	0.742
100	0.05	8	1	1	0.743
100	0.05	8	2	0.5	0.737
100	0.05	8	2	1	0.742
100	0.05	8	3	0.5	0.743
100	0.05	8	3	1	0.747
100	0.05	8	4	0.5	0.732
100	0.05	8	4	1	0.741
100	0.05	8	5	0.5	0.749
100	0.05	8	5	1	0.747
100	0.05	8	6	0.5	0.748
100	0.05	8	6	1	0.738
100	0.05	8	7	0.5	0.747
100	0.05	8	7	1	0.742
100	0.05	8	8	0.5	0.738
100	0.05	8	8	1	0.75
100	0.05	8	9	0.5	0.734
100	0.05	8	9	1	0.749
100	0.05	8	10	0.5	0.728
100	0.05	8	10	1	0.753
100	0.05	9	1	0.5	0.734
100	0.05	9	1	1	0.748
100	0.05	9	2	0.5	0.731
100	0.05	9	2	1	0.748
100	0.05	9	3	0.5	0.732
100	0.05	9	3	1	0.744
100	0.05	9	4	0.5	0.737
100	0.05	9	4	1	0.738
100	0.05	9	5	0.5	0.74
100	0.05	9	5	1	0.739
100	0.05	9	6	0.5	0.742
100	0.05	9	6	1	0.743
100	0.05	9	7	0.5	0.749
100	0.05	9	7	1	0.745
100	0.05	9	8	0.5	0.74
100	0.05	9	8	1	0.746
100	0.05	9	9	0.5	0.732
100	0.05	9	9	1	0.749
100	0.05	9	10	0.5	0.734
100	0.05	9	10	1	0.743
100	0.05	10	1	0.5	0.738
100	0.05	10	1	1	0.741
100	0.05	10	2	0.5	0.739
100	0.05	10	2	1	0.743
100	0.05	10	3	0.5	0.733
100	0.05	10	3	1	0.743
100	0.05	10	4	0.5	0.74
100	0.05	10	4	1	0.737
100	0.05	10	5	0.5	0.744
100	0.05	10	5	1	0.744
100	0.05	10	6	0.5	0.734
100	0.05	10	6	1	0.747
100	0.05	10	7	0.5	0.745
100	0.05	10	7	1	0.752
100	0.05	10	8	0.5	0.731
100	0.05	10	8	1	0.746
100	0.05	10	9	0.5	0.725
100	0.05	10	9	1	0.751
100	0.05	10	10	0.5	0.731
100	0.05	10	10	1	0.746
100	0.06	1	1	0.5	0.726
100	0.06	1	1	1	0.712
100	0.06	1	2	0.5	0.726
100	0.06	1	2	1	0.712
100	0.06	1	3	0.5	0.726
100	0.06	1	3	1	0.712
100	0.06	1	4	0.5	0.726
100	0.06	1	4	1	0.712
100	0.06	1	5	0.5	0.726
100	0.06	1	5	1	0.712
100	0.06	1	6	0.5	0.726
100	0.06	1	6	1	0.712
100	0.06	1	7	0.5	0.726
100	0.06	1	7	1	0.712
100	0.06	1	8	0.5	0.726
100	0.06	1	8	1	0.712
100	0.06	1	9	0.5	0.726
100	0.06	1	9	1	0.712
100	0.06	1	10	0.5	0.726
100	0.06	1	10	1	0.712
100	0.06	2	1	0.5	0.741
100	0.06	2	1	1	0.727
100	0.06	2	2	0.5	0.741
100	0.06	2	2	1	0.727
100	0.06	2	3	0.5	0.739
100	0.06	2	3	1	0.727
100	0.06	2	4	0.5	0.739
100	0.06	2	4	1	0.731
100	0.06	2	5	0.5	0.739
100	0.06	2	5	1	0.731
100	0.06	2	6	0.5	0.742
100	0.06	2	6	1	0.73
100	0.06	2	7	0.5	0.739
100	0.06	2	7	1	0.73
100	0.06	2	8	0.5	0.744
100	0.06	2	8	1	0.732
100	0.06	2	9	0.5	0.741
100	0.06	2	9	1	0.73
100	0.06	2	10	0.5	0.743
100	0.06	2	10	1	0.73
100	0.06	3	1	0.5	0.747
100	0.06	3	1	1	0.737
100	0.06	3	2	0.5	0.747
100	0.06	3	2	1	0.737
100	0.06	3	3	0.5	0.742
100	0.06	3	3	1	0.739
100	0.06	3	4	0.5	0.743
100	0.06	3	4	1	0.74
100	0.06	3	5	0.5	0.745
100	0.06	3	5	1	0.737
100	0.06	3	6	0.5	0.739
100	0.06	3	6	1	0.737
100	0.06	3	7	0.5	0.746
100	0.06	3	7	1	0.737
100	0.06	3	8	0.5	0.745
100	0.06	3	8	1	0.741
100	0.06	3	9	0.5	0.747
100	0.06	3	9	1	0.737
100	0.06	3	10	0.5	0.738
100	0.06	3	10	1	0.738
100	0.06	4	1	0.5	0.742
100	0.06	4	1	1	0.738
100	0.06	4	2	0.5	0.742
100	0.06	4	2	1	0.738
100	0.06	4	3	0.5	0.737
100	0.06	4	3	1	0.738
100	0.06	4	4	0.5	0.744
100	0.06	4	4	1	0.736
100	0.06	4	5	0.5	0.747
100	0.06	4	5	1	0.737
100	0.06	4	6	0.5	0.745
100	0.06	4	6	1	0.74
100	0.06	4	7	0.5	0.743
100	0.06	4	7	1	0.74
100	0.06	4	8	0.5	0.742
100	0.06	4	8	1	0.74
100	0.06	4	9	0.5	0.735
100	0.06	4	9	1	0.743
100	0.06	4	10	0.5	0.74
100	0.06	4	10	1	0.74
100	0.06	5	1	0.5	0.737
100	0.06	5	1	1	0.74
100	0.06	5	2	0.5	0.736
100	0.06	5	2	1	0.74
100	0.06	5	3	0.5	0.732
100	0.06	5	3	1	0.742
100	0.06	5	4	0.5	0.746
100	0.06	5	4	1	0.745
100	0.06	5	5	0.5	0.736
100	0.06	5	5	1	0.742
100	0.06	5	6	0.5	0.736
100	0.06	5	6	1	0.74
100	0.06	5	7	0.5	0.737
100	0.06	5	7	1	0.738
100	0.06	5	8	0.5	0.742
100	0.06	5	8	1	0.739
100	0.06	5	9	0.5	0.74
100	0.06	5	9	1	0.739
100	0.06	5	10	0.5	0.73
100	0.06	5	10	1	0.732
100	0.06	6	1	0.5	0.747
100	0.06	6	1	1	0.743
100	0.06	6	2	0.5	0.744
100	0.06	6	2	1	0.742
100	0.06	6	3	0.5	0.741
100	0.06	6	3	1	0.747
100	0.06	6	4	0.5	0.744
100	0.06	6	4	1	0.737
100	0.06	6	5	0.5	0.739
100	0.06	6	5	1	0.737
100	0.06	6	6	0.5	0.74
100	0.06	6	6	1	0.737
100	0.06	6	7	0.5	0.731
100	0.06	6	7	1	0.736
100	0.06	6	8	0.5	0.734
100	0.06	6	8	1	0.738
100	0.06	6	9	0.5	0.731
100	0.06	6	9	1	0.738
100	0.06	6	10	0.5	0.732
100	0.06	6	10	1	0.743
100	0.06	7	1	0.5	0.734
100	0.06	7	1	1	0.742
100	0.06	7	2	0.5	0.739
100	0.06	7	2	1	0.744
100	0.06	7	3	0.5	0.733
100	0.06	7	3	1	0.749
100	0.06	7	4	0.5	0.737
100	0.06	7	4	1	0.744
100	0.06	7	5	0.5	0.74
100	0.06	7	5	1	0.744
100	0.06	7	6	0.5	0.741
100	0.06	7	6	1	0.746
100	0.06	7	7	0.5	0.746
100	0.06	7	7	1	0.745
100	0.06	7	8	0.5	0.733
100	0.06	7	8	1	0.743
100	0.06	7	9	0.5	0.732
100	0.06	7	9	1	0.747
100	0.06	7	10	0.5	0.732
100	0.06	7	10	1	0.745
100	0.06	8	1	0.5	0.728
100	0.06	8	1	1	0.747
100	0.06	8	2	0.5	0.732
100	0.06	8	2	1	0.743
100	0.06	8	3	0.5	0.737
100	0.06	8	3	1	0.743
100	0.06	8	4	0.5	0.735
100	0.06	8	4	1	0.743
100	0.06	8	5	0.5	0.736
100	0.06	8	5	1	0.742
100	0.06	8	6	0.5	0.737
100	0.06	8	6	1	0.742
100	0.06	8	7	0.5	0.737
100	0.06	8	7	1	0.742
100	0.06	8	8	0.5	0.733
100	0.06	8	8	1	0.751
100	0.06	8	9	0.5	0.734
100	0.06	8	9	1	0.745
100	0.06	8	10	0.5	0.729
100	0.06	8	10	1	0.744
100	0.06	9	1	0.5	0.747
100	0.06	9	1	1	0.737
100	0.06	9	2	0.5	0.735
100	0.06	9	2	1	0.738
100	0.06	9	3	0.5	0.744
100	0.06	9	3	1	0.743
100	0.06	9	4	0.5	0.735
100	0.06	9	4	1	0.733
100	0.06	9	5	0.5	0.741
100	0.06	9	5	1	0.743
100	0.06	9	6	0.5	0.733
100	0.06	9	6	1	0.747
100	0.06	9	7	0.5	0.749
100	0.06	9	7	1	0.753
100	0.06	9	8	0.5	0.737
100	0.06	9	8	1	0.747
100	0.06	9	9	0.5	0.728
100	0.06	9	9	1	0.752
100	0.06	9	10	0.5	0.726
100	0.06	9	10	1	0.742
100	0.06	10	1	0.5	0.73
100	0.06	10	1	1	0.738
100	0.06	10	2	0.5	0.742
100	0.06	10	2	1	0.736
100	0.06	10	3	0.5	0.736
100	0.06	10	3	1	0.737
100	0.06	10	4	0.5	0.736
100	0.06	10	4	1	0.739
100	0.06	10	5	0.5	0.739
100	0.06	10	5	1	0.741
100	0.06	10	6	0.5	0.739
100	0.06	10	6	1	0.739
100	0.06	10	7	0.5	0.733
100	0.06	10	7	1	0.74
100	0.06	10	8	0.5	0.739
100	0.06	10	8	1	0.743
100	0.06	10	9	0.5	0.726
100	0.06	10	9	1	0.748
100	0.06	10	10	0.5	0.733
100	0.06	10	10	1	0.744
100	0.07	1	1	0.5	0.73
100	0.07	1	1	1	0.716
100	0.07	1	2	0.5	0.73
100	0.07	1	2	1	0.716
100	0.07	1	3	0.5	0.73
100	0.07	1	3	1	0.716
100	0.07	1	4	0.5	0.73
100	0.07	1	4	1	0.716
100	0.07	1	5	0.5	0.73
100	0.07	1	5	1	0.716
100	0.07	1	6	0.5	0.73
100	0.07	1	6	1	0.716
100	0.07	1	7	0.5	0.727
100	0.07	1	7	1	0.716
100	0.07	1	8	0.5	0.727
100	0.07	1	8	1	0.716
100	0.07	1	9	0.5	0.729
100	0.07	1	9	1	0.716
100	0.07	1	10	0.5	0.729
100	0.07	1	10	1	0.716
100	0.07	2	1	0.5	0.741
100	0.07	2	1	1	0.731
100	0.07	2	2	0.5	0.741
100	0.07	2	2	1	0.731
100	0.07	2	3	0.5	0.74
100	0.07	2	3	1	0.73
100	0.07	2	4	0.5	0.74
100	0.07	2	4	1	0.731
100	0.07	2	5	0.5	0.739
100	0.07	2	5	1	0.729
100	0.07	2	6	0.5	0.743
100	0.07	2	6	1	0.729
100	0.07	2	7	0.5	0.744
100	0.07	2	7	1	0.732
100	0.07	2	8	0.5	0.746
100	0.07	2	8	1	0.735
100	0.07	2	9	0.5	0.745
100	0.07	2	9	1	0.732
100	0.07	2	10	0.5	0.743
100	0.07	2	10	1	0.734
100	0.07	3	1	0.5	0.744
100	0.07	3	1	1	0.737
100	0.07	3	2	0.5	0.744
100	0.07	3	2	1	0.737
100	0.07	3	3	0.5	0.743
100	0.07	3	3	1	0.737
100	0.07	3	4	0.5	0.74
100	0.07	3	4	1	0.741
100	0.07	3	5	0.5	0.741
100	0.07	3	5	1	0.742
100	0.07	3	6	0.5	0.749
100	0.07	3	6	1	0.739
100	0.07	3	7	0.5	0.744
100	0.07	3	7	1	0.737
100	0.07	3	8	0.5	0.745
100	0.07	3	8	1	0.739
100	0.07	3	9	0.5	0.746
100	0.07	3	9	1	0.737
100	0.07	3	10	0.5	0.74
100	0.07	3	10	1	0.738
100	0.07	4	1	0.5	0.746
100	0.07	4	1	1	0.737
100	0.07	4	2	0.5	0.751
100	0.07	4	2	1	0.737
100	0.07	4	3	0.5	0.744
100	0.07	4	3	1	0.739
100	0.07	4	4	0.5	0.742
100	0.07	4	4	1	0.739
100	0.07	4	5	0.5	0.746
100	0.07	4	5	1	0.738
100	0.07	4	6	0.5	0.743
100	0.07	4	6	1	0.736
100	0.07	4	7	0.5	0.748
100	0.07	4	7	1	0.737
100	0.07	4	8	0.5	0.751
100	0.07	4	8	1	0.74
100	0.07	4	9	0.5	0.74
100	0.07	4	9	1	0.741
100	0.07	4	10	0.5	0.737
100	0.07	4	10	1	0.738
100	0.07	5	1	0.5	0.741
100	0.07	5	1	1	0.737
100	0.07	5	2	0.5	0.746
100	0.07	5	2	1	0.736
100	0.07	5	3	0.5	0.744
100	0.07	5	3	1	0.732
100	0.07	5	4	0.5	0.739
100	0.07	5	4	1	0.74
100	0.07	5	5	0.5	0.74
100	0.07	5	5	1	0.734
100	0.07	5	6	0.5	0.74
100	0.07	5	6	1	0.739
100	0.07	5	7	0.5	0.74
100	0.07	5	7	1	0.742
100	0.07	5	8	0.5	0.736
100	0.07	5	8	1	0.737
100	0.07	5	9	0.5	0.726
100	0.07	5	9	1	0.736
100	0.07	5	10	0.5	0.73
100	0.07	5	10	1	0.736
100	0.07	6	1	0.5	0.733
100	0.07	6	1	1	0.742
100	0.07	6	2	0.5	0.75
100	0.07	6	2	1	0.741
100	0.07	6	3	0.5	0.75
100	0.07	6	3	1	0.738
100	0.07	6	4	0.5	0.748
100	0.07	6	4	1	0.735
100	0.07	6	5	0.5	0.751
100	0.07	6	5	1	0.733
100	0.07	6	6	0.5	0.743
100	0.07	6	6	1	0.742
100	0.07	6	7	0.5	0.74
100	0.07	6	7	1	0.737
100	0.07	6	8	0.5	0.74
100	0.07	6	8	1	0.736
100	0.07	6	9	0.5	0.736
100	0.07	6	9	1	0.74
100	0.07	6	10	0.5	0.727
100	0.07	6	10	1	0.735
100	0.07	7	1	0.5	0.741
100	0.07	7	1	1	0.748
100	0.07	7	2	0.5	0.751
100	0.07	7	2	1	0.736
100	0.07	7	3	0.5	0.749
100	0.07	7	3	1	0.744
100	0.07	7	4	0.5	0.736
100	0.07	7	4	1	0.733
100	0.07	7	5	0.5	0.738
100	0.07	7	5	1	0.738
100	0.07	7	6	0.5	0.735
100	0.07	7	6	1	0.736
100	0.07	7	7	0.5	0.739
100	0.07	7	7	1	0.737
100	0.07	7	8	0.5	0.728
100	0.07	7	8	1	0.743
100	0.07	7	9	0.5	0.725
100	0.07	7	9	1	0.746
100	0.07	7	10	0.5	0.721
100	0.07	7	10	1	0.739
100	0.07	8	1	0.5	0.734
100	0.07	8	1	1	0.744
100	0.07	8	2	0.5	0.721
100	0.07	8	2	1	0.737
100	0.07	8	3	0.5	0.736
100	0.07	8	3	1	0.741
100	0.07	8	4	0.5	0.724
100	0.07	8	4	1	0.739
100	0.07	8	5	0.5	0.73
100	0.07	8	5	1	0.742
100	0.07	8	6	0.5	0.743
100	0.07	8	6	1	0.736
100	0.07	8	7	0.5	0.736
100	0.07	8	7	1	0.737
100	0.07	8	8	0.5	0.735
100	0.07	8	8	1	0.741
100	0.07	8	9	0.5	0.728
100	0.07	8	9	1	0.744
100	0.07	8	10	0.5	0.728
100	0.07	8	10	1	0.734
100	0.07	9	1	0.5	0.723
100	0.07	9	1	1	0.739
100	0.07	9	2	0.5	0.727
100	0.07	9	2	1	0.736
100	0.07	9	3	0.5	0.746
100	0.07	9	3	1	0.733
100	0.07	9	4	0.5	0.732
100	0.07	9	4	1	0.735
100	0.07	9	5	0.5	0.738
100	0.07	9	5	1	0.745
100	0.07	9	6	0.5	0.738
100	0.07	9	6	1	0.732
100	0.07	9	7	0.5	0.726
100	0.07	9	7	1	0.736
100	0.07	9	8	0.5	0.724
100	0.07	9	8	1	0.745
100	0.07	9	9	0.5	0.728
100	0.07	9	9	1	0.742
100	0.07	9	10	0.5	0.728
100	0.07	9	10	1	0.737
100	0.07	10	1	0.5	0.72
100	0.07	10	1	1	0.738
100	0.07	10	2	0.5	0.726
100	0.07	10	2	1	0.728
100	0.07	10	3	0.5	0.738
100	0.07	10	3	1	0.743
100	0.07	10	4	0.5	0.733
100	0.07	10	4	1	0.735
100	0.07	10	5	0.5	0.739
100	0.07	10	5	1	0.74
100	0.07	10	6	0.5	0.737
100	0.07	10	6	1	0.748
100	0.07	10	7	0.5	0.733
100	0.07	10	7	1	0.74
100	0.07	10	8	0.5	0.733
100	0.07	10	8	1	0.734
100	0.07	10	9	0.5	0.728
100	0.07	10	9	1	0.74
100	0.07	10	10	0.5	0.736
100	0.07	10	10	1	0.746
100	0.08	1	1	0.5	0.726
100	0.08	1	1	1	0.721
100	0.08	1	2	0.5	0.726
100	0.08	1	2	1	0.721
100	0.08	1	3	0.5	0.728
100	0.08	1	3	1	0.721
100	0.08	1	4	0.5	0.728
100	0.08	1	4	1	0.721
100	0.08	1	5	0.5	0.728
100	0.08	1	5	1	0.721
100	0.08	1	6	0.5	0.728
100	0.08	1	6	1	0.721
100	0.08	1	7	0.5	0.728
100	0.08	1	7	1	0.721
100	0.08	1	8	0.5	0.728
100	0.08	1	8	1	0.721
100	0.08	1	9	0.5	0.728
100	0.08	1	9	1	0.721
100	0.08	1	10	0.5	0.727
100	0.08	1	10	1	0.721
100	0.08	2	1	0.5	0.746
100	0.08	2	1	1	0.732
100	0.08	2	2	0.5	0.746
100	0.08	2	2	1	0.732
100	0.08	2	3	0.5	0.742
100	0.08	2	3	1	0.732
100	0.08	2	4	0.5	0.741
100	0.08	2	4	1	0.732
100	0.08	2	5	0.5	0.741
100	0.08	2	5	1	0.733
100	0.08	2	6	0.5	0.741
100	0.08	2	6	1	0.735
100	0.08	2	7	0.5	0.744
100	0.08	2	7	1	0.738
100	0.08	2	8	0.5	0.747
100	0.08	2	8	1	0.738
100	0.08	2	9	0.5	0.748
100	0.08	2	9	1	0.735
100	0.08	2	10	0.5	0.749
100	0.08	2	10	1	0.735
100	0.08	3	1	0.5	0.738
100	0.08	3	1	1	0.737
100	0.08	3	2	0.5	0.743
100	0.08	3	2	1	0.737
100	0.08	3	3	0.5	0.745
100	0.08	3	3	1	0.737
100	0.08	3	4	0.5	0.742
100	0.08	3	4	1	0.737
100	0.08	3	5	0.5	0.744
100	0.08	3	5	1	0.734
100	0.08	3	6	0.5	0.74
100	0.08	3	6	1	0.737
100	0.08	3	7	0.5	0.745
100	0.08	3	7	1	0.736
100	0.08	3	8	0.5	0.742
100	0.08	3	8	1	0.738
100	0.08	3	9	0.5	0.734
100	0.08	3	9	1	0.74
100	0.08	3	10	0.5	0.743
100	0.08	3	10	1	0.74
100	0.08	4	1	0.5	0.74
100	0.08	4	1	1	0.737
100	0.08	4	2	0.5	0.739
100	0.08	4	2	1	0.737
100	0.08	4	3	0.5	0.743
100	0.08	4	3	1	0.734
100	0.08	4	4	0.5	0.741
100	0.08	4	4	1	0.738
100	0.08	4	5	0.5	0.735
100	0.08	4	5	1	0.74
100	0.08	4	6	0.5	0.734
100	0.08	4	6	1	0.736
100	0.08	4	7	0.5	0.746
100	0.08	4	7	1	0.734
100	0.08	4	8	0.5	0.754
100	0.08	4	8	1	0.738
100	0.08	4	9	0.5	0.744
100	0.08	4	9	1	0.739
100	0.08	4	10	0.5	0.739
100	0.08	4	10	1	0.739
100	0.08	5	1	0.5	0.734
100	0.08	5	1	1	0.739
100	0.08	5	2	0.5	0.74
100	0.08	5	2	1	0.737
100	0.08	5	3	0.5	0.746
100	0.08	5	3	1	0.733
100	0.08	5	4	0.5	0.739
100	0.08	5	4	1	0.738
100	0.08	5	5	0.5	0.741
100	0.08	5	5	1	0.739
100	0.08	5	6	0.5	0.737
100	0.08	5	6	1	0.744
100	0.08	5	7	0.5	0.738
100	0.08	5	7	1	0.741
100	0.08	5	8	0.5	0.743
100	0.08	5	8	1	0.741
100	0.08	5	9	0.5	0.734
100	0.08	5	9	1	0.733
100	0.08	5	10	0.5	0.734
100	0.08	5	10	1	0.732
100	0.08	6	1	0.5	0.739
100	0.08	6	1	1	0.738
100	0.08	6	2	0.5	0.737
100	0.08	6	2	1	0.737
100	0.08	6	3	0.5	0.748
100	0.08	6	3	1	0.735
100	0.08	6	4	0.5	0.734
100	0.08	6	4	1	0.736
100	0.08	6	5	0.5	0.747
100	0.08	6	5	1	0.733
100	0.08	6	6	0.5	0.741
100	0.08	6	6	1	0.733
100	0.08	6	7	0.5	0.726
100	0.08	6	7	1	0.733
100	0.08	6	8	0.5	0.737
100	0.08	6	8	1	0.733
100	0.08	6	9	0.5	0.731
100	0.08	6	9	1	0.73
100	0.08	6	10	0.5	0.732
100	0.08	6	10	1	0.73
100	0.08	7	1	0.5	0.734
100	0.08	7	1	1	0.739
100	0.08	7	2	0.5	0.735
100	0.08	7	2	1	0.739
100	0.08	7	3	0.5	0.738
100	0.08	7	3	1	0.741
100	0.08	7	4	0.5	0.734
100	0.08	7	4	1	0.732
100	0.08	7	5	0.5	0.731
100	0.08	7	5	1	0.739
100	0.08	7	6	0.5	0.723
100	0.08	7	6	1	0.737
100	0.08	7	7	0.5	0.725
100	0.08	7	7	1	0.742
100	0.08	7	8	0.5	0.736
100	0.08	7	8	1	0.737
100	0.08	7	9	0.5	0.731
100	0.08	7	9	1	0.732
100	0.08	7	10	0.5	0.722
100	0.08	7	10	1	0.738
100	0.08	8	1	0.5	0.721
100	0.08	8	1	1	0.739
100	0.08	8	2	0.5	0.73
100	0.08	8	2	1	0.733
100	0.08	8	3	0.5	0.723
100	0.08	8	3	1	0.74
100	0.08	8	4	0.5	0.726
100	0.08	8	4	1	0.732
100	0.08	8	5	0.5	0.731
100	0.08	8	5	1	0.742
100	0.08	8	6	0.5	0.739
100	0.08	8	6	1	0.739
100	0.08	8	7	0.5	0.719
100	0.08	8	7	1	0.741
100	0.08	8	8	0.5	0.737
100	0.08	8	8	1	0.739
100	0.08	8	9	0.5	0.722
100	0.08	8	9	1	0.748
100	0.08	8	10	0.5	0.722
100	0.08	8	10	1	0.735
100	0.08	9	1	0.5	0.726
100	0.08	9	1	1	0.738
100	0.08	9	2	0.5	0.714
100	0.08	9	2	1	0.738
100	0.08	9	3	0.5	0.737
100	0.08	9	3	1	0.737
100	0.08	9	4	0.5	0.728
100	0.08	9	4	1	0.739
100	0.08	9	5	0.5	0.725
100	0.08	9	5	1	0.729
100	0.08	9	6	0.5	0.729
100	0.08	9	6	1	0.738
100	0.08	9	7	0.5	0.723
100	0.08	9	7	1	0.74
100	0.08	9	8	0.5	0.727
100	0.08	9	8	1	0.739
100	0.08	9	9	0.5	0.734
100	0.08	9	9	1	0.745
100	0.08	9	10	0.5	0.722
100	0.08	9	10	1	0.734
100	0.08	10	1	0.5	0.717
100	0.08	10	1	1	0.746
100	0.08	10	2	0.5	0.723
100	0.08	10	2	1	0.743
100	0.08	10	3	0.5	0.727
100	0.08	10	3	1	0.748
100	0.08	10	4	0.5	0.738
100	0.08	10	4	1	0.728
100	0.08	10	5	0.5	0.723
100	0.08	10	5	1	0.735
100	0.08	10	6	0.5	0.727
100	0.08	10	6	1	0.736
100	0.08	10	7	0.5	0.723
100	0.08	10	7	1	0.737
100	0.08	10	8	0.5	0.741
100	0.08	10	8	1	0.727
100	0.08	10	9	0.5	0.736
100	0.08	10	9	1	0.736
100	0.08	10	10	0.5	0.725
100	0.08	10	10	1	0.747
100	0.09	1	1	0.5	0.731
100	0.09	1	1	1	0.722
100	0.09	1	2	0.5	0.731
100	0.09	1	2	1	0.722
100	0.09	1	3	0.5	0.732
100	0.09	1	3	1	0.722
100	0.09	1	4	0.5	0.732
100	0.09	1	4	1	0.722
100	0.09	1	5	0.5	0.732
100	0.09	1	5	1	0.722
100	0.09	1	6	0.5	0.732
100	0.09	1	6	1	0.722
100	0.09	1	7	0.5	0.732
100	0.09	1	7	1	0.722
100	0.09	1	8	0.5	0.732
100	0.09	1	8	1	0.722
100	0.09	1	9	0.5	0.734
100	0.09	1	9	1	0.723
100	0.09	1	10	0.5	0.733
100	0.09	1	10	1	0.723
100	0.09	2	1	0.5	0.743
100	0.09	2	1	1	0.731
100	0.09	2	2	0.5	0.743
100	0.09	2	2	1	0.73
100	0.09	2	3	0.5	0.743
100	0.09	2	3	1	0.73
100	0.09	2	4	0.5	0.739
100	0.09	2	4	1	0.732
100	0.09	2	5	0.5	0.742
100	0.09	2	5	1	0.732
100	0.09	2	6	0.5	0.743
100	0.09	2	6	1	0.734
100	0.09	2	7	0.5	0.743
100	0.09	2	7	1	0.734
100	0.09	2	8	0.5	0.744
100	0.09	2	8	1	0.736
100	0.09	2	9	0.5	0.746
100	0.09	2	9	1	0.733
100	0.09	2	10	0.5	0.742
100	0.09	2	10	1	0.736
100	0.09	3	1	0.5	0.746
100	0.09	3	1	1	0.736
100	0.09	3	2	0.5	0.745
100	0.09	3	2	1	0.737
100	0.09	3	3	0.5	0.738
100	0.09	3	3	1	0.73
100	0.09	3	4	0.5	0.745
100	0.09	3	4	1	0.734
100	0.09	3	5	0.5	0.733
100	0.09	3	5	1	0.732
100	0.09	3	6	0.5	0.739
100	0.09	3	6	1	0.728
100	0.09	3	7	0.5	0.735
100	0.09	3	7	1	0.729
100	0.09	3	8	0.5	0.742
100	0.09	3	8	1	0.729
100	0.09	3	9	0.5	0.739
100	0.09	3	9	1	0.736
100	0.09	3	10	0.5	0.735
100	0.09	3	10	1	0.733
100	0.09	4	1	0.5	0.741
100	0.09	4	1	1	0.74
100	0.09	4	2	0.5	0.746
100	0.09	4	2	1	0.737
100	0.09	4	3	0.5	0.742
100	0.09	4	3	1	0.734
100	0.09	4	4	0.5	0.74
100	0.09	4	4	1	0.732
100	0.09	4	5	0.5	0.74
100	0.09	4	5	1	0.734
100	0.09	4	6	0.5	0.734
100	0.09	4	6	1	0.734
100	0.09	4	7	0.5	0.732
100	0.09	4	7	1	0.737
100	0.09	4	8	0.5	0.738
100	0.09	4	8	1	0.735
100	0.09	4	9	0.5	0.737
100	0.09	4	9	1	0.735
100	0.09	4	10	0.5	0.736
100	0.09	4	10	1	0.736
100	0.09	5	1	0.5	0.748
100	0.09	5	1	1	0.732
100	0.09	5	2	0.5	0.734
100	0.09	5	2	1	0.734
100	0.09	5	3	0.5	0.734
100	0.09	5	3	1	0.738
100	0.09	5	4	0.5	0.739
100	0.09	5	4	1	0.742
100	0.09	5	5	0.5	0.75
100	0.09	5	5	1	0.737
100	0.09	5	6	0.5	0.735
100	0.09	5	6	1	0.73
100	0.09	5	7	0.5	0.745
100	0.09	5	7	1	0.738
100	0.09	5	8	0.5	0.734
100	0.09	5	8	1	0.735
100	0.09	5	9	0.5	0.734
100	0.09	5	9	1	0.73
100	0.09	5	10	0.5	0.743
100	0.09	5	10	1	0.723
100	0.09	6	1	0.5	0.723
100	0.09	6	1	1	0.734
100	0.09	6	2	0.5	0.741
100	0.09	6	2	1	0.733
100	0.09	6	3	0.5	0.729
100	0.09	6	3	1	0.732
100	0.09	6	4	0.5	0.728
100	0.09	6	4	1	0.728
100	0.09	6	5	0.5	0.741
100	0.09	6	5	1	0.735
100	0.09	6	6	0.5	0.729
100	0.09	6	6	1	0.743
100	0.09	6	7	0.5	0.739
100	0.09	6	7	1	0.733
100	0.09	6	8	0.5	0.729
100	0.09	6	8	1	0.732
100	0.09	6	9	0.5	0.747
100	0.09	6	9	1	0.74
100	0.09	6	10	0.5	0.752
100	0.09	6	10	1	0.734
100	0.09	7	1	0.5	0.731
100	0.09	7	1	1	0.733
100	0.09	7	2	0.5	0.737
100	0.09	7	2	1	0.734
100	0.09	7	3	0.5	0.733
100	0.09	7	3	1	0.73
100	0.09	7	4	0.5	0.737
100	0.09	7	4	1	0.733
100	0.09	7	5	0.5	0.733
100	0.09	7	5	1	0.73
100	0.09	7	6	0.5	0.732
100	0.09	7	6	1	0.737
100	0.09	7	7	0.5	0.732
100	0.09	7	7	1	0.736
100	0.09	7	8	0.5	0.734
100	0.09	7	8	1	0.737
100	0.09	7	9	0.5	0.732
100	0.09	7	9	1	0.743
100	0.09	7	10	0.5	0.737
100	0.09	7	10	1	0.731
100	0.09	8	1	0.5	0.733
100	0.09	8	1	1	0.742
100	0.09	8	2	0.5	0.739
100	0.09	8	2	1	0.735
100	0.09	8	3	0.5	0.723
100	0.09	8	3	1	0.738
100	0.09	8	4	0.5	0.72
100	0.09	8	4	1	0.73
100	0.09	8	5	0.5	0.737
100	0.09	8	5	1	0.729
100	0.09	8	6	0.5	0.726
100	0.09	8	6	1	0.733
100	0.09	8	7	0.5	0.714
100	0.09	8	7	1	0.735
100	0.09	8	8	0.5	0.72
100	0.09	8	8	1	0.733
100	0.09	8	9	0.5	0.728
100	0.09	8	9	1	0.733
100	0.09	8	10	0.5	0.734
100	0.09	8	10	1	0.727
100	0.09	9	1	0.5	0.729
100	0.09	9	1	1	0.735
100	0.09	9	2	0.5	0.733
100	0.09	9	2	1	0.732
100	0.09	9	3	0.5	0.719
100	0.09	9	3	1	0.729
100	0.09	9	4	0.5	0.735
100	0.09	9	4	1	0.737
100	0.09	9	5	0.5	0.731
100	0.09	9	5	1	0.737
100	0.09	9	6	0.5	0.722
100	0.09	9	6	1	0.731
100	0.09	9	7	0.5	0.721
100	0.09	9	7	1	0.737
100	0.09	9	8	0.5	0.724
100	0.09	9	8	1	0.733
100	0.09	9	9	0.5	0.722
100	0.09	9	9	1	0.74
100	0.09	9	10	0.5	0.713
100	0.09	9	10	1	0.742
100	0.09	10	1	0.5	0.73
100	0.09	10	1	1	0.745
100	0.09	10	2	0.5	0.725
100	0.09	10	2	1	0.738
100	0.09	10	3	0.5	0.725
100	0.09	10	3	1	0.732
100	0.09	10	4	0.5	0.713
100	0.09	10	4	1	0.733
100	0.09	10	5	0.5	0.735
100	0.09	10	5	1	0.735
100	0.09	10	6	0.5	0.734
100	0.09	10	6	1	0.731
100	0.09	10	7	0.5	0.727
100	0.09	10	7	1	0.731
100	0.09	10	8	0.5	0.718
100	0.09	10	8	1	0.738
100	0.09	10	9	0.5	0.716
100	0.09	10	9	1	0.74
100	0.09	10	10	0.5	0.727
100	0.09	10	10	1	0.733
100	0.1	1	1	0.5	0.736
100	0.1	1	1	1	0.724
100	0.1	1	2	0.5	0.736
100	0.1	1	2	1	0.724
100	0.1	1	3	0.5	0.737
100	0.1	1	3	1	0.724
100	0.1	1	4	0.5	0.737
100	0.1	1	4	1	0.724
100	0.1	1	5	0.5	0.737
100	0.1	1	5	1	0.724
100	0.1	1	6	0.5	0.737
100	0.1	1	6	1	0.724
100	0.1	1	7	0.5	0.732
100	0.1	1	7	1	0.724
100	0.1	1	8	0.5	0.732
100	0.1	1	8	1	0.724
100	0.1	1	9	0.5	0.734
100	0.1	1	9	1	0.724
100	0.1	1	10	0.5	0.733
100	0.1	1	10	1	0.724
100	0.1	2	1	0.5	0.746
100	0.1	2	1	1	0.734
100	0.1	2	2	0.5	0.746
100	0.1	2	2	1	0.734
100	0.1	2	3	0.5	0.741
100	0.1	2	3	1	0.735
100	0.1	2	4	0.5	0.744
100	0.1	2	4	1	0.732
100	0.1	2	5	0.5	0.742
100	0.1	2	5	1	0.734
100	0.1	2	6	0.5	0.745
100	0.1	2	6	1	0.735
100	0.1	2	7	0.5	0.739
100	0.1	2	7	1	0.736
100	0.1	2	8	0.5	0.744
100	0.1	2	8	1	0.737
100	0.1	2	9	0.5	0.742
100	0.1	2	9	1	0.735
100	0.1	2	10	0.5	0.741
100	0.1	2	10	1	0.731
100	0.1	3	1	0.5	0.739
100	0.1	3	1	1	0.741
100	0.1	3	2	0.5	0.747
100	0.1	3	2	1	0.738
100	0.1	3	3	0.5	0.751
100	0.1	3	3	1	0.734
100	0.1	3	4	0.5	0.749
100	0.1	3	4	1	0.729
100	0.1	3	5	0.5	0.747
100	0.1	3	5	1	0.73
100	0.1	3	6	0.5	0.738
100	0.1	3	6	1	0.738
100	0.1	3	7	0.5	0.744
100	0.1	3	7	1	0.731
100	0.1	3	8	0.5	0.746
100	0.1	3	8	1	0.73
100	0.1	3	9	0.5	0.739
100	0.1	3	9	1	0.725
100	0.1	3	10	0.5	0.744
100	0.1	3	10	1	0.732
100	0.1	4	1	0.5	0.737
100	0.1	4	1	1	0.728
100	0.1	4	2	0.5	0.747
100	0.1	4	2	1	0.723
100	0.1	4	3	0.5	0.732
100	0.1	4	3	1	0.739
100	0.1	4	4	0.5	0.735
100	0.1	4	4	1	0.729
100	0.1	4	5	0.5	0.743
100	0.1	4	5	1	0.735
100	0.1	4	6	0.5	0.736
100	0.1	4	6	1	0.733
100	0.1	4	7	0.5	0.739
100	0.1	4	7	1	0.731
100	0.1	4	8	0.5	0.732
100	0.1	4	8	1	0.732
100	0.1	4	9	0.5	0.737
100	0.1	4	9	1	0.734
100	0.1	4	10	0.5	0.735
100	0.1	4	10	1	0.735
100	0.1	5	1	0.5	0.742
100	0.1	5	1	1	0.733
100	0.1	5	2	0.5	0.741
100	0.1	5	2	1	0.737
100	0.1	5	3	0.5	0.739
100	0.1	5	3	1	0.737
100	0.1	5	4	0.5	0.727
100	0.1	5	4	1	0.73
100	0.1	5	5	0.5	0.74
100	0.1	5	5	1	0.73
100	0.1	5	6	0.5	0.73
100	0.1	5	6	1	0.725
100	0.1	5	7	0.5	0.737
100	0.1	5	7	1	0.731
100	0.1	5	8	0.5	0.733
100	0.1	5	8	1	0.735
100	0.1	5	9	0.5	0.734
100	0.1	5	9	1	0.728
100	0.1	5	10	0.5	0.739
100	0.1	5	10	1	0.732
100	0.1	6	1	0.5	0.729
100	0.1	6	1	1	0.734
100	0.1	6	2	0.5	0.746
100	0.1	6	2	1	0.731
100	0.1	6	3	0.5	0.732
100	0.1	6	3	1	0.734
100	0.1	6	4	0.5	0.729
100	0.1	6	4	1	0.732
100	0.1	6	5	0.5	0.734
100	0.1	6	5	1	0.727
100	0.1	6	6	0.5	0.725
100	0.1	6	6	1	0.73
100	0.1	6	7	0.5	0.737
100	0.1	6	7	1	0.727
100	0.1	6	8	0.5	0.747
100	0.1	6	8	1	0.732
100	0.1	6	9	0.5	0.734
100	0.1	6	9	1	0.734
100	0.1	6	10	0.5	0.734
100	0.1	6	10	1	0.732
100	0.1	7	1	0.5	0.727
100	0.1	7	1	1	0.737
100	0.1	7	2	0.5	0.718
100	0.1	7	2	1	0.728
100	0.1	7	3	0.5	0.731
100	0.1	7	3	1	0.724
100	0.1	7	4	0.5	0.735
100	0.1	7	4	1	0.74
100	0.1	7	5	0.5	0.727
100	0.1	7	5	1	0.73
100	0.1	7	6	0.5	0.723
100	0.1	7	6	1	0.734
100	0.1	7	7	0.5	0.732
100	0.1	7	7	1	0.728
100	0.1	7	8	0.5	0.734
100	0.1	7	8	1	0.73
100	0.1	7	9	0.5	0.726
100	0.1	7	9	1	0.733
100	0.1	7	10	0.5	0.712
100	0.1	7	10	1	0.732
100	0.1	8	1	0.5	0.733
100	0.1	8	1	1	0.724
100	0.1	8	2	0.5	0.742
100	0.1	8	2	1	0.729
100	0.1	8	3	0.5	0.735
100	0.1	8	3	1	0.733
100	0.1	8	4	0.5	0.723
100	0.1	8	4	1	0.733
100	0.1	8	5	0.5	0.738
100	0.1	8	5	1	0.737
100	0.1	8	6	0.5	0.74
100	0.1	8	6	1	0.729
100	0.1	8	7	0.5	0.731
100	0.1	8	7	1	0.736
100	0.1	8	8	0.5	0.743
100	0.1	8	8	1	0.736
100	0.1	8	9	0.5	0.733
100	0.1	8	9	1	0.736
100	0.1	8	10	0.5	0.721
100	0.1	8	10	1	0.733
100	0.1	9	1	0.5	0.741
100	0.1	9	1	1	0.742
100	0.1	9	2	0.5	0.724
100	0.1	9	2	1	0.737
100	0.1	9	3	0.5	0.73
100	0.1	9	3	1	0.738
100	0.1	9	4	0.5	0.739
100	0.1	9	4	1	0.729
100	0.1	9	5	0.5	0.73
100	0.1	9	5	1	0.737
100	0.1	9	6	0.5	0.729
100	0.1	9	6	1	0.737
100	0.1	9	7	0.5	0.721
100	0.1	9	7	1	0.742
100	0.1	9	8	0.5	0.746
100	0.1	9	8	1	0.729
100	0.1	9	9	0.5	0.73
100	0.1	9	9	1	0.735
100	0.1	9	10	0.5	0.724
100	0.1	9	10	1	0.736
100	0.1	10	1	0.5	0.716
100	0.1	10	1	1	0.742
100	0.1	10	2	0.5	0.726
100	0.1	10	2	1	0.73
100	0.1	10	3	0.5	0.739
100	0.1	10	3	1	0.732
100	0.1	10	4	0.5	0.733
100	0.1	10	4	1	0.732
100	0.1	10	5	0.5	0.732
100	0.1	10	5	1	0.73
100	0.1	10	6	0.5	0.742
100	0.1	10	6	1	0.733
100	0.1	10	7	0.5	0.718
100	0.1	10	7	1	0.73
100	0.1	10	8	0.5	0.71
100	0.1	10	8	1	0.729
100	0.1	10	9	0.5	0.722
100	0.1	10	9	1	0.734
[truncated: 18,002 more rows]

## Sheet: CatBoost
AUC values under different parameter combinations in the CatBoost algorithm
iterations	border_count	depth	learning_rate	AUC		legend
10	2	1	0.01	0.626		iterations: The maximum number of trees that can be built when solving machine learning problems.
10	2	1	0.02	0.626		border_count: The number of splits for numerical features.
10	2	1	0.03	0.646		depth: Depth of the tree.
10	2	1	0.04	0.646		learning_rate: The learning rate.
10	2	1	0.05	0.646		AUC: Area under the curve.
10	2	1	0.06	0.654
10	2	1	0.07	0.654
10	2	1	0.08	0.658
10	2	1	0.09	0.658
10	2	1	0.1	0.658
10	2	2	0.01	0.666
10	2	2	0.02	0.666
10	2	2	0.03	0.665
10	2	2	0.04	0.666
10	2	2	0.05	0.677
10	2	2	0.06	0.677
10	2	2	0.07	0.678
10	2	2	0.08	0.678
10	2	2	0.09	0.678
10	2	2	0.1	0.679
10	2	3	0.01	0.66
10	2	3	0.02	0.66
10	2	3	0.03	0.66
10	2	3	0.04	0.661
10	2	3	0.05	0.658
10	2	3	0.06	0.658
10	2	3	0.07	0.664
10	2	3	0.08	0.664
10	2	3	0.09	0.663
10	2	3	0.1	0.664
10	2	4	0.01	0.66
10	2	4	0.02	0.659
10	2	4	0.03	0.666
10	2	4	0.04	0.665
10	2	4	0.05	0.674
10	2	4	0.06	0.674
10	2	4	0.07	0.674
10	2	4	0.08	0.675
10	2	4	0.09	0.676
10	2	4	0.1	0.675
10	2	5	0.01	0.664
10	2	5	0.02	0.666
10	2	5	0.03	0.674
10	2	5	0.04	0.678
10	2	5	0.05	0.678
10	2	5	0.06	0.677
10	2	5	0.07	0.675
10	2	5	0.08	0.674
10	2	5	0.09	0.674
10	2	5	0.1	0.675
10	2	6	0.01	0.679
10	2	6	0.02	0.68
10	2	6	0.03	0.679
10	2	6	0.04	0.679
10	2	6	0.05	0.679
10	2	6	0.06	0.679
10	2	6	0.07	0.68
10	2	6	0.08	0.681
10	2	6	0.09	0.682
10	2	6	0.1	0.682
10	2	7	0.01	0.676
10	2	7	0.02	0.676
10	2	7	0.03	0.676
10	2	7	0.04	0.676
10	2	7	0.05	0.677
10	2	7	0.06	0.677
10	2	7	0.07	0.677
10	2	7	0.08	0.678
10	2	7	0.09	0.677
10	2	7	0.1	0.677
10	2	8	0.01	0.664
10	2	8	0.02	0.664
10	2	8	0.03	0.664
10	2	8	0.04	0.664
10	2	8	0.05	0.666
10	2	8	0.06	0.666
10	2	8	0.07	0.665
10	2	8	0.08	0.667
10	2	8	0.09	0.666
10	2	8	0.1	0.665
10	2	9	0.01	0.665
10	2	9	0.02	0.664
10	2	9	0.03	0.664
10	2	9	0.04	0.66
10	2	9	0.05	0.665
10	2	9	0.06	0.661
10	2	9	0.07	0.661
10	2	9	0.08	0.66
10	2	9	0.09	0.66
10	2	9	0.1	0.668
10	2	10	0.01	0.665
10	2	10	0.02	0.664
10	2	10	0.03	0.664
10	2	10	0.04	0.666
10	2	10	0.05	0.666
10	2	10	0.06	0.666
10	2	10	0.07	0.664
10	2	10	0.08	0.67
10	2	10	0.09	0.671
10	2	10	0.1	0.663
10	4	1	0.01	0.636
10	4	1	0.02	0.636
10	4	1	0.03	0.636
10	4	1	0.04	0.636
10	4	1	0.05	0.648
10	4	1	0.06	0.648
10	4	1	0.07	0.659
10	4	1	0.08	0.659
10	4	1	0.09	0.659
10	4	1	0.1	0.659
10	4	2	0.01	0.668
10	4	2	0.02	0.668
10	4	2	0.03	0.669
10	4	2	0.04	0.669
10	4	2	0.05	0.678
10	4	2	0.06	0.682
10	4	2	0.07	0.697
10	4	2	0.08	0.697
10	4	2	0.09	0.705
10	4	2	0.1	0.705
10	4	3	0.01	0.681
10	4	3	0.02	0.684
10	4	3	0.03	0.679
10	4	3	0.04	0.678
10	4	3	0.05	0.677
10	4	3	0.06	0.677
10	4	3	0.07	0.677
10	4	3	0.08	0.678
10	4	3	0.09	0.676
10	4	3	0.1	0.676
10	4	4	0.01	0.692
10	4	4	0.02	0.691
10	4	4	0.03	0.692
10	4	4	0.04	0.686
10	4	4	0.05	0.686
10	4	4	0.06	0.685
10	4	4	0.07	0.685
10	4	4	0.08	0.686
10	4	4	0.09	0.697
10	4	4	0.1	0.697
10	4	5	0.01	0.692
10	4	5	0.02	0.691
10	4	5	0.03	0.692
10	4	5	0.04	0.692
10	4	5	0.05	0.693
10	4	5	0.06	0.694
10	4	5	0.07	0.694
10	4	5	0.08	0.699
10	4	5	0.09	0.699
10	4	5	0.1	0.699
10	4	6	0.01	0.684
10	4	6	0.02	0.684
10	4	6	0.03	0.693
10	4	6	0.04	0.695
10	4	6	0.05	0.696
10	4	6	0.06	0.702
10	4	6	0.07	0.702
10	4	6	0.08	0.702
10	4	6	0.09	0.7
10	4	6	0.1	0.7
10	4	7	0.01	0.707
10	4	7	0.02	0.707
10	4	7	0.03	0.705
10	4	7	0.04	0.706
10	4	7	0.05	0.706
10	4	7	0.06	0.706
10	4	7	0.07	0.713
10	4	7	0.08	0.714
10	4	7	0.09	0.714
10	4	7	0.1	0.714
10	4	8	0.01	0.704
10	4	8	0.02	0.701
10	4	8	0.03	0.701
10	4	8	0.04	0.697
10	4	8	0.05	0.7
10	4	8	0.06	0.7
10	4	8	0.07	0.7
10	4	8	0.08	0.698
10	4	8	0.09	0.698
10	4	8	0.1	0.698
10	4	9	0.01	0.661
10	4	9	0.02	0.666
10	4	9	0.03	0.671
10	4	9	0.04	0.671
10	4	9	0.05	0.67
10	4	9	0.06	0.67
10	4	9	0.07	0.67
10	4	9	0.08	0.67
10	4	9	0.09	0.669
10	4	9	0.1	0.669
10	4	10	0.01	0.677
10	4	10	0.02	0.676
10	4	10	0.03	0.673
10	4	10	0.04	0.671
10	4	10	0.05	0.668
10	4	10	0.06	0.673
10	4	10	0.07	0.673
10	4	10	0.08	0.673
10	4	10	0.09	0.673
10	4	10	0.1	0.673
10	6	1	0.01	0.65
10	6	1	0.02	0.65
10	6	1	0.03	0.65
10	6	1	0.04	0.65
10	6	1	0.05	0.648
10	6	1	0.06	0.648
10	6	1	0.07	0.648
10	6	1	0.08	0.649
10	6	1	0.09	0.649
10	6	1	0.1	0.649
10	6	2	0.01	0.673
10	6	2	0.02	0.675
10	6	2	0.03	0.682
10	6	2	0.04	0.682
10	6	2	0.05	0.682
10	6	2	0.06	0.681
10	6	2	0.07	0.689
10	6	2	0.08	0.689
10	6	2	0.09	0.689
10	6	2	0.1	0.689
10	6	3	0.01	0.671
10	6	3	0.02	0.672
10	6	3	0.03	0.672
10	6	3	0.04	0.674
10	6	3	0.05	0.675
10	6	3	0.06	0.675
10	6	3	0.07	0.676
10	6	3	0.08	0.679
10	6	3	0.09	0.68
10	6	3	0.1	0.681
10	6	4	0.01	0.701
10	6	4	0.02	0.697
10	6	4	0.03	0.697
10	6	4	0.04	0.703
10	6	4	0.05	0.709
10	6	4	0.06	0.709
10	6	4	0.07	0.716
10	6	4	0.08	0.71
10	6	4	0.09	0.71
10	6	4	0.1	0.71
10	6	5	0.01	0.688
10	6	5	0.02	0.696
10	6	5	0.03	0.696
10	6	5	0.04	0.697
10	6	5	0.05	0.696
10	6	5	0.06	0.696
10	6	5	0.07	0.692
10	6	5	0.08	0.693
10	6	5	0.09	0.697
10	6	5	0.1	0.699
10	6	6	0.01	0.707
10	6	6	0.02	0.707
10	6	6	0.03	0.701
10	6	6	0.04	0.697
10	6	6	0.05	0.697
10	6	6	0.06	0.698
10	6	6	0.07	0.703
10	6	6	0.08	0.704
10	6	6	0.09	0.712
10	6	6	0.1	0.712
10	6	7	0.01	0.694
10	6	7	0.02	0.694
10	6	7	0.03	0.694
10	6	7	0.04	0.694
10	6	7	0.05	0.695
10	6	7	0.06	0.702
10	6	7	0.07	0.702
10	6	7	0.08	0.7
10	6	7	0.09	0.704
10	6	7	0.1	0.708
10	6	8	0.01	0.693
10	6	8	0.02	0.693
10	6	8	0.03	0.692
10	6	8	0.04	0.688
10	6	8	0.05	0.683
10	6	8	0.06	0.688
10	6	8	0.07	0.688
10	6	8	0.08	0.688
10	6	8	0.09	0.688
10	6	8	0.1	0.688
10	6	9	0.01	0.707
10	6	9	0.02	0.709
10	6	9	0.03	0.71
10	6	9	0.04	0.711
10	6	9	0.05	0.711
10	6	9	0.06	0.718
10	6	9	0.07	0.717
10	6	9	0.08	0.717
10	6	9	0.09	0.718
10	6	9	0.1	0.711
10	6	10	0.01	0.705
10	6	10	0.02	0.714
10	6	10	0.03	0.71
10	6	10	0.04	0.709
10	6	10	0.05	0.709
10	6	10	0.06	0.707
10	6	10	0.07	0.715
10	6	10	0.08	0.697
10	6	10	0.09	0.696
10	6	10	0.1	0.699
10	8	1	0.01	0.648
10	8	1	0.02	0.648
10	8	1	0.03	0.648
10	8	1	0.04	0.657
10	8	1	0.05	0.657
10	8	1	0.06	0.678
10	8	1	0.07	0.683
10	8	1	0.08	0.683
10	8	1	0.09	0.683
10	8	1	0.1	0.686
10	8	2	0.01	0.698
10	8	2	0.02	0.698
10	8	2	0.03	0.708
10	8	2	0.04	0.708
10	8	2	0.05	0.705
10	8	2	0.06	0.703
10	8	2	0.07	0.703
10	8	2	0.08	0.704
10	8	2	0.09	0.705
10	8	2	0.1	0.702
10	8	3	0.01	0.693
10	8	3	0.02	0.685
10	8	3	0.03	0.685
10	8	3	0.04	0.693
10	8	3	0.05	0.689
10	8	3	0.06	0.69
10	8	3	0.07	0.69
10	8	3	0.08	0.69
10	8	3	0.09	0.687
10	8	3	0.1	0.687
10	8	4	0.01	0.704
10	8	4	0.02	0.713
10	8	4	0.03	0.72
10	8	4	0.04	0.717
10	8	4	0.05	0.714
10	8	4	0.06	0.714
10	8	4	0.07	0.711
10	8	4	0.08	0.711
10	8	4	0.09	0.721
10	8	4	0.1	0.721
10	8	5	0.01	0.711
10	8	5	0.02	0.711
10	8	5	0.03	0.708
10	8	5	0.04	0.709
10	8	5	0.05	0.709
10	8	5	0.06	0.708
10	8	5	0.07	0.713
10	8	5	0.08	0.717
10	8	5	0.09	0.71
10	8	5	0.1	0.71
10	8	6	0.01	0.711
10	8	6	0.02	0.711
10	8	6	0.03	0.711
10	8	6	0.04	0.715
10	8	6	0.05	0.712
10	8	6	0.06	0.712
10	8	6	0.07	0.712
10	8	6	0.08	0.706
10	8	6	0.09	0.706
10	8	6	0.1	0.703
10	8	7	0.01	0.73
10	8	7	0.02	0.717
10	8	7	0.03	0.717
10	8	7	0.04	0.719
10	8	7	0.05	0.719
10	8	7	0.06	0.718
10	8	7	0.07	0.713
10	8	7	0.08	0.713
10	8	7	0.09	0.713
10	8	7	0.1	0.717
10	8	8	0.01	0.722
10	8	8	0.02	0.722
10	8	8	0.03	0.723
10	8	8	0.04	0.711
10	8	8	0.05	0.712
10	8	8	0.06	0.714
10	8	8	0.07	0.714
10	8	8	0.08	0.715
10	8	8	0.09	0.714
10	8	8	0.1	0.723
10	8	9	0.01	0.738
10	8	9	0.02	0.74
10	8	9	0.03	0.736
10	8	9	0.04	0.739
10	8	9	0.05	0.736
10	8	9	0.06	0.733
10	8	9	0.07	0.739
10	8	9	0.08	0.736
10	8	9	0.09	0.736
10	8	9	0.1	0.736
10	8	10	0.01	0.72
10	8	10	0.02	0.72
10	8	10	0.03	0.719
10	8	10	0.04	0.717
10	8	10	0.05	0.716
10	8	10	0.06	0.713
10	8	10	0.07	0.713
10	8	10	0.08	0.718
10	8	10	0.09	0.717
10	8	10	0.1	0.717
10	10	1	0.01	0.648
10	10	1	0.02	0.648
10	10	1	0.03	0.648
10	10	1	0.04	0.648
10	10	1	0.05	0.648
10	10	1	0.06	0.663
10	10	1	0.07	0.678
10	10	1	0.08	0.678
10	10	1	0.09	0.678
10	10	1	0.1	0.68
10	10	2	0.01	0.678
10	10	2	0.02	0.683
10	10	2	0.03	0.686
10	10	2	0.04	0.685
10	10	2	0.05	0.683
10	10	2	0.06	0.684
10	10	2	0.07	0.684
10	10	2	0.08	0.699
10	10	2	0.09	0.699
10	10	2	0.1	0.699
10	10	3	0.01	0.678
10	10	3	0.02	0.679
10	10	3	0.03	0.677
10	10	3	0.04	0.677
10	10	3	0.05	0.676
10	10	3	0.06	0.676
10	10	3	0.07	0.687
10	10	3	0.08	0.685
10	10	3	0.09	0.684
10	10	3	0.1	0.684
10	10	4	0.01	0.699
10	10	4	0.02	0.705
10	10	4	0.03	0.692
10	10	4	0.04	0.693
10	10	4	0.05	0.693
10	10	4	0.06	0.696
10	10	4	0.07	0.69
10	10	4	0.08	0.695
10	10	4	0.09	0.705
10	10	4	0.1	0.695
10	10	5	0.01	0.717
10	10	5	0.02	0.718
10	10	5	0.03	0.718
10	10	5	0.04	0.719
10	10	5	0.05	0.72
10	10	5	0.06	0.723
10	10	5	0.07	0.728
10	10	5	0.08	0.729
10	10	5	0.09	0.733
10	10	5	0.1	0.734
10	10	6	0.01	0.697
10	10	6	0.02	0.691
10	10	6	0.03	0.697
10	10	6	0.04	0.706
10	10	6	0.05	0.706
10	10	6	0.06	0.7
10	10	6	0.07	0.699
10	10	6	0.08	0.699
10	10	6	0.09	0.703
10	10	6	0.1	0.703
10	10	7	0.01	0.72
10	10	7	0.02	0.719
10	10	7	0.03	0.717
10	10	7	0.04	0.712
10	10	7	0.05	0.716
10	10	7	0.06	0.723
10	10	7	0.07	0.724
10	10	7	0.08	0.723
10	10	7	0.09	0.725
10	10	7	0.1	0.73
10	10	8	0.01	0.709
10	10	8	0.02	0.714
10	10	8	0.03	0.714
10	10	8	0.04	0.71
10	10	8	0.05	0.71
10	10	8	0.06	0.71
10	10	8	0.07	0.71
10	10	8	0.08	0.71
10	10	8	0.09	0.71
10	10	8	0.1	0.712
10	10	9	0.01	0.711
10	10	9	0.02	0.711
10	10	9	0.03	0.714
10	10	9	0.04	0.713
10	10	9	0.05	0.715
10	10	9	0.06	0.715
10	10	9	0.07	0.716
10	10	9	0.08	0.716
10	10	9	0.09	0.721
10	10	9	0.1	0.717
10	10	10	0.01	0.699
10	10	10	0.02	0.699
10	10	10	0.03	0.701
10	10	10	0.04	0.701
10	10	10	0.05	0.706
10	10	10	0.06	0.699
10	10	10	0.07	0.697
10	10	10	0.08	0.704
10	10	10	0.09	0.704
10	10	10	0.1	0.701
20	2	1	0.01	0.651
20	2	1	0.02	0.651
20	2	1	0.03	0.66
20	2	1	0.04	0.66
20	2	1	0.05	0.66
20	2	1	0.06	0.669
20	2	1	0.07	0.669
20	2	1	0.08	0.665
20	2	1	0.09	0.664
20	2	1	0.1	0.664
20	2	2	0.01	0.664
20	2	2	0.02	0.664
20	2	2	0.03	0.664
20	2	2	0.04	0.662
20	2	2	0.05	0.667
20	2	2	0.06	0.668
20	2	2	0.07	0.669
20	2	2	0.08	0.674
20	2	2	0.09	0.676
20	2	2	0.1	0.674
20	2	3	0.01	0.665
20	2	3	0.02	0.666
20	2	3	0.03	0.673
20	2	3	0.04	0.673
20	2	3	0.05	0.678
20	2	3	0.06	0.68
20	2	3	0.07	0.683
20	2	3	0.08	0.687
20	2	3	0.09	0.688
20	2	3	0.1	0.683
20	2	4	0.01	0.667
20	2	4	0.02	0.665
20	2	4	0.03	0.665
20	2	4	0.04	0.667
20	2	4	0.05	0.671
20	2	4	0.06	0.679
20	2	4	0.07	0.678
20	2	4	0.08	0.679
20	2	4	0.09	0.679
20	2	4	0.1	0.679
20	2	5	0.01	0.668
20	2	5	0.02	0.669
20	2	5	0.03	0.67
20	2	5	0.04	0.677
20	2	5	0.05	0.675
20	2	5	0.06	0.678
20	2	5	0.07	0.675
20	2	5	0.08	0.672
20	2	5	0.09	0.673
20	2	5	0.1	0.673
20	2	6	0.01	0.672
20	2	6	0.02	0.673
20	2	6	0.03	0.678
20	2	6	0.04	0.678
20	2	6	0.05	0.68
20	2	6	0.06	0.679
20	2	6	0.07	0.681
20	2	6	0.08	0.681
20	2	6	0.09	0.682
20	2	6	0.1	0.674
20	2	7	0.01	0.675
20	2	7	0.02	0.672
20	2	7	0.03	0.672
20	2	7	0.04	0.668
20	2	7	0.05	0.666
20	2	7	0.06	0.668
20	2	7	0.07	0.667
20	2	7	0.08	0.669
20	2	7	0.09	0.668
20	2	7	0.1	0.668
20	2	8	0.01	0.668
20	2	8	0.02	0.669
20	2	8	0.03	0.668
20	2	8	0.04	0.669
20	2	8	0.05	0.669
20	2	8	0.06	0.668
20	2	8	0.07	0.665
20	2	8	0.08	0.664
20	2	8	0.09	0.663
20	2	8	0.1	0.662
20	2	9	0.01	0.671
20	2	9	0.02	0.672
20	2	9	0.03	0.672
20	2	9	0.04	0.666
20	2	9	0.05	0.666
20	2	9	0.06	0.66
20	2	9	0.07	0.661
20	2	9	0.08	0.66
20	2	9	0.09	0.658
20	2	9	0.1	0.66
20	2	10	0.01	0.666
20	2	10	0.02	0.672
20	2	10	0.03	0.671
20	2	10	0.04	0.67
20	2	10	0.05	0.665
20	2	10	0.06	0.662
20	2	10	0.07	0.659
20	2	10	0.08	0.664
20	2	10	0.09	0.664
20	2	10	0.1	0.659
20	4	1	0.01	0.649
20	4	1	0.02	0.657
20	4	1	0.03	0.658
20	4	1	0.04	0.663
20	4	1	0.05	0.673
20	4	1	0.06	0.677
20	4	1	0.07	0.673
20	4	1	0.08	0.682
20	4	1	0.09	0.682
20	4	1	0.1	0.681
20	4	2	0.01	0.666
20	4	2	0.02	0.667
20	4	2	0.03	0.67
20	4	2	0.04	0.671
20	4	2	0.05	0.672
20	4	2	0.06	0.678
20	4	2	0.07	0.684
20	4	2	0.08	0.689
20	4	2	0.09	0.698
20	4	2	0.1	0.698
20	4	3	0.01	0.682
20	4	3	0.02	0.694
20	4	3	0.03	0.694
20	4	3	0.04	0.696
20	4	3	0.05	0.698
20	4	3	0.06	0.698
20	4	3	0.07	0.699
20	4	3	0.08	0.701
20	4	3	0.09	0.703
20	4	3	0.1	0.704
20	4	4	0.01	0.698
20	4	4	0.02	0.699
20	4	4	0.03	0.7
20	4	4	0.04	0.699
20	4	4	0.05	0.703
20	4	4	0.06	0.701
20	4	4	0.07	0.702
20	4	4	0.08	0.702
20	4	4	0.09	0.708
20	4	4	0.1	0.712
20	4	5	0.01	0.693
20	4	5	0.02	0.692
20	4	5	0.03	0.695
20	4	5	0.04	0.7
20	4	5	0.05	0.706
20	4	5	0.06	0.706
20	4	5	0.07	0.705
20	4	5	0.08	0.704
20	4	5	0.09	0.709
20	4	5	0.1	0.716
20	4	6	0.01	0.692
20	4	6	0.02	0.698
20	4	6	0.03	0.697
20	4	6	0.04	0.696
20	4	6	0.05	0.699
20	4	6	0.06	0.706
20	4	6	0.07	0.707
20	4	6	0.08	0.707
20	4	6	0.09	0.707
20	4	6	0.1	0.707
20	4	7	0.01	0.704
20	4	7	0.02	0.706
20	4	7	0.03	0.701
20	4	7	0.04	0.699
20	4	7	0.05	0.699
20	4	7	0.06	0.7
20	4	7	0.07	0.709
20	4	7	0.08	0.708
20	4	7	0.09	0.71
20	4	7	0.1	0.71
20	4	8	0.01	0.699
20	4	8	0.02	0.698
20	4	8	0.03	0.691
20	4	8	0.04	0.69
20	4	8	0.05	0.694
20	4	8	0.06	0.694
20	4	8	0.07	0.694
20	4	8	0.08	0.691
20	4	8	0.09	0.688
20	4	8	0.1	0.688
20	4	9	0.01	0.676
20	4	9	0.02	0.679
20	4	9	0.03	0.68
20	4	9	0.04	0.682
20	4	9	0.05	0.681
20	4	9	0.06	0.677
20	4	9	0.07	0.687
20	4	9	0.08	0.68
20	4	9	0.09	0.68
20	4	9	0.1	0.68
20	4	10	0.01	0.696
20	4	10	0.02	0.687
20	4	10	0.03	0.691
20	4	10	0.04	0.689
20	4	10	0.05	0.687
20	4	10	0.06	0.694
20	4	10	0.07	0.694
20	4	10	0.08	0.696
20	4	10	0.09	0.695
20	4	10	0.1	0.704
20	6	1	0.01	0.67
20	6	1	0.02	0.67
20	6	1	0.03	0.67
20	6	1	0.04	0.673
20	6	1	0.05	0.668
20	6	1	0.06	0.674
20	6	1	0.07	0.678
20	6	1	0.08	0.678
20	6	1	0.09	0.677
20	6	1	0.1	0.677
20	6	2	0.01	0.679
20	6	2	0.02	0.675
20	6	2	0.03	0.681
20	6	2	0.04	0.681
20	6	2	0.05	0.681
20	6	2	0.06	0.68
20	6	2	0.07	0.684
20	6	2	0.08	0.686
20	6	2	0.09	0.686
20	6	2	0.1	0.688
20	6	3	0.01	0.687
20	6	3	0.02	0.688
20	6	3	0.03	0.691
20	6	3	0.04	0.696
20	6	3	0.05	0.701
20	6	3	0.06	0.703
20	6	3	0.07	0.71
20	6	3	0.08	0.708
20	6	3	0.09	0.712
20	6	3	0.1	0.71
20	6	4	0.01	0.704
20	6	4	0.02	0.705
20	6	4	0.03	0.708
20	6	4	0.04	0.715
20	6	4	0.05	0.714
20	6	4	0.06	0.716
20	6	4	0.07	0.722
20	6	4	0.08	0.722
20	6	4	0.09	0.721
20	6	4	0.1	0.722
20	6	5	0.01	0.695
20	6	5	0.02	0.7
20	6	5	0.03	0.701
20	6	5	0.04	0.704
20	6	5	0.05	0.712
20	6	5	0.06	0.715
20	6	5	0.07	0.711
20	6	5	0.08	0.712
20	6	5	0.09	0.714
20	6	5	0.1	0.714
20	6	6	0.01	0.709
20	6	6	0.02	0.711
20	6	6	0.03	0.701
20	6	6	0.04	0.704
20	6	6	0.05	0.709
20	6	6	0.06	0.716
20	6	6	0.07	0.717
20	6	6	0.08	0.719
20	6	6	0.09	0.728
20	6	6	0.1	0.729
20	6	7	0.01	0.703
20	6	7	0.02	0.704
20	6	7	0.03	0.703
20	6	7	0.04	0.703
20	6	7	0.05	0.705
20	6	7	0.06	0.708
20	6	7	0.07	0.712
20	6	7	0.08	0.711
20	6	7	0.09	0.713
20	6	7	0.1	0.707
20	6	8	0.01	0.698
20	6	8	0.02	0.7
20	6	8	0.03	0.7
20	6	8	0.04	0.706
20	6	8	0.05	0.7
20	6	8	0.06	0.702
20	6	8	0.07	0.702
20	6	8	0.08	0.703
20	6	8	0.09	0.703
20	6	8	0.1	0.703
20	6	9	0.01	0.715
20	6	9	0.02	0.714
20	6	9	0.03	0.712
20	6	9	0.04	0.715
20	6	9	0.05	0.711
20	6	9	0.06	0.713
20	6	9	0.07	0.719
20	6	9	0.08	0.719
20	6	9	0.09	0.72
20	6	9	0.1	0.712
20	6	10	0.01	0.71
20	6	10	0.02	0.713
20	6	10	0.03	0.713
20	6	10	0.04	0.703
20	6	10	0.05	0.704
20	6	10	0.06	0.699
20	6	10	0.07	0.7
20	6	10	0.08	0.7
20	6	10	0.09	0.7
20	6	10	0.1	0.696
20	8	1	0.01	0.674
20	8	1	0.02	0.7
20	8	1	0.03	0.699
20	8	1	0.04	0.696
20	8	1	0.05	0.696
20	8	1	0.06	0.692
20	8	1	0.07	0.701
20	8	1	0.08	0.7
20	8	1	0.09	0.696
20	8	1	0.1	0.702
20	8	2	0.01	0.679
20	8	2	0.02	0.684
20	8	2	0.03	0.69
20	8	2	0.04	0.691
20	8	2	0.05	0.691
20	8	2	0.06	0.693
20	8	2	0.07	0.693
20	8	2	0.08	0.693
20	8	2	0.09	0.691
20	8	2	0.1	0.694
20	8	3	0.01	0.698
20	8	3	0.02	0.704
20	8	3	0.03	0.704
20	8	3	0.04	0.708
20	8	3	0.05	0.709
20	8	3	0.06	0.712
20	8	3	0.07	0.712
20	8	3	0.08	0.712
20	8	3	0.09	0.717
20	8	3	0.1	0.717
20	8	4	0.01	0.709
20	8	4	0.02	0.71
20	8	4	0.03	0.714
20	8	4	0.04	0.715
20	8	4	0.05	0.715
20	8	4	0.06	0.712
20	8	4	0.07	0.718
20	8	4	0.08	0.716
20	8	4	0.09	0.719
20	8	4	0.1	0.719
20	8	5	0.01	0.716
20	8	5	0.02	0.719
20	8	5	0.03	0.724
20	8	5	0.04	0.722
20	8	5	0.05	0.72
20	8	5	0.06	0.721
20	8	5	0.07	0.725
20	8	5	0.08	0.73
20	8	5	0.09	0.725
20	8	5	0.1	0.73
20	8	6	0.01	0.714
20	8	6	0.02	0.715
20	8	6	0.03	0.715
20	8	6	0.04	0.719
20	8	6	0.05	0.719
20	8	6	0.06	0.714
20	8	6	0.07	0.716
20	8	6	0.08	0.714
20	8	6	0.09	0.713
20	8	6	0.1	0.71
20	8	7	0.01	0.727
20	8	7	0.02	0.732
20	8	7	0.03	0.724
20	8	7	0.04	0.729
20	8	7	0.05	0.731
20	8	7	0.06	0.727
20	8	7	0.07	0.723
20	8	7	0.08	0.726
20	8	7	0.09	0.73
20	8	7	0.1	0.729
20	8	8	0.01	0.726
20	8	8	0.02	0.718
20	8	8	0.03	0.719
20	8	8	0.04	0.717
20	8	8	0.05	0.72
20	8	8	0.06	0.719
20	8	8	0.07	0.723
20	8	8	0.08	0.724
20	8	8	0.09	0.718
20	8	8	0.1	0.729
20	8	9	0.01	0.731
20	8	9	0.02	0.731
20	8	9	0.03	0.731
20	8	9	0.04	0.729
20	8	9	0.05	0.729
20	8	9	0.06	0.726
20	8	9	0.07	0.731
20	8	9	0.08	0.726
20	8	9	0.09	0.73
20	8	9	0.1	0.734
20	8	10	0.01	0.725
20	8	10	0.02	0.726
20	8	10	0.03	0.723
20	8	10	0.04	0.72
20	8	10	0.05	0.718
20	8	10	0.06	0.716
20	8	10	0.07	0.717
20	8	10	0.08	0.715
20	8	10	0.09	0.72
20	8	10	0.1	0.728
20	10	1	0.01	0.665
20	10	1	0.02	0.683
20	10	1	0.03	0.691
20	10	1	0.04	0.695
20	10	1	0.05	0.696
20	10	1	0.06	0.696
20	10	1	0.07	0.696
20	10	1	0.08	0.706
20	10	1	0.09	0.704
20	10	1	0.1	0.702
20	10	2	0.01	0.675
20	10	2	0.02	0.681
20	10	2	0.03	0.684
20	10	2	0.04	0.684
20	10	2	0.05	0.683
20	10	2	0.06	0.69
20	10	2	0.07	0.694
20	10	2	0.08	0.704
20	10	2	0.09	0.702
20	10	2	0.1	0.708
20	10	3	0.01	0.694
20	10	3	0.02	0.695
20	10	3	0.03	0.693
20	10	3	0.04	0.699
20	10	3	0.05	0.7
20	10	3	0.06	0.699
20	10	3	0.07	0.71
20	10	3	0.08	0.712
20	10	3	0.09	0.712
20	10	3	0.1	0.71
20	10	4	0.01	0.693
20	10	4	0.02	0.702
20	10	4	0.03	0.715
20	10	4	0.04	0.721
20	10	4	0.05	0.721
20	10	4	0.06	0.727
20	10	4	0.07	0.726
20	10	4	0.08	0.729
20	10	4	0.09	0.72
20	10	4	0.1	0.729
20	10	5	0.01	0.712
20	10	5	0.02	0.712
20	10	5	0.03	0.711
20	10	5	0.04	0.712
20	10	5	0.05	0.719
20	10	5	0.06	0.727
20	10	5	0.07	0.734
20	10	5	0.08	0.735
20	10	5	0.09	0.738
20	10	5	0.1	0.74
20	10	6	0.01	0.71
20	10	6	0.02	0.712
20	10	6	0.03	0.714
20	10	6	0.04	0.726
20	10	6	0.05	0.727
20	10	6	0.06	0.723
20	10	6	0.07	0.717
20	10	6	0.08	0.723
20	10	6	0.09	0.729
20	10	6	0.1	0.73
20	10	7	0.01	0.728
20	10	7	0.02	0.727
20	10	7	0.03	0.725
20	10	7	0.04	0.72
20	10	7	0.05	0.721
20	10	7	0.06	0.726
20	10	7	0.07	0.729
20	10	7	0.08	0.728
20	10	7	0.09	0.73
20	10	7	0.1	0.722
20	10	8	0.01	0.717
20	10	8	0.02	0.719
20	10	8	0.03	0.716
20	10	8	0.04	0.714
20	10	8	0.05	0.711
20	10	8	0.06	0.711
20	10	8	0.07	0.713
20	10	8	0.08	0.713
20	10	8	0.09	0.716
20	10	8	0.1	0.719
20	10	9	0.01	0.72
20	10	9	0.02	0.722
20	10	9	0.03	0.727
20	10	9	0.04	0.73
20	10	9	0.05	0.729
20	10	9	0.06	0.729
20	10	9	0.07	0.727
20	10	9	0.08	0.722
20	10	9	0.09	0.725
20	10	9	0.1	0.723
20	10	10	0.01	0.708
20	10	10	0.02	0.703
20	10	10	0.03	0.708
20	10	10	0.04	0.709
20	10	10	0.05	0.715
20	10	10	0.06	0.716
20	10	10	0.07	0.714
20	10	10	0.08	0.712
20	10	10	0.09	0.706
20	10	10	0.1	0.702
30	2	1	0.01	0.655
30	2	1	0.02	0.655
30	2	1	0.03	0.658
30	2	1	0.04	0.667
30	2	1	0.05	0.667
30	2	1	0.06	0.671
30	2	1	0.07	0.671
30	2	1	0.08	0.667
30	2	1	0.09	0.665
30	2	1	0.1	0.667
30	2	2	0.01	0.663
30	2	2	0.02	0.667
30	2	2	0.03	0.669
30	2	2	0.04	0.668
30	2	2	0.05	0.672
30	2	2	0.06	0.674
30	2	2	0.07	0.675
30	2	2	0.08	0.682
30	2	2	0.09	0.682
30	2	2	0.1	0.681
30	2	3	0.01	0.666
30	2	3	0.02	0.668
30	2	3	0.03	0.674
30	2	3	0.04	0.675
30	2	3	0.05	0.678
30	2	3	0.06	0.682
30	2	3	0.07	0.685
30	2	3	0.08	0.687
30	2	3	0.09	0.686
30	2	3	0.1	0.684
30	2	4	0.01	0.672
30	2	4	0.02	0.672
30	2	4	0.03	0.671
30	2	4	0.04	0.672
30	2	4	0.05	0.674
30	2	4	0.06	0.676
30	2	4	0.07	0.672
30	2	4	0.08	0.67
30	2	4	0.09	0.67
30	2	4	0.1	0.67
30	2	5	0.01	0.667
30	2	5	0.02	0.669
30	2	5	0.03	0.67
30	2	5	0.04	0.676
30	2	5	0.05	0.67
30	2	5	0.06	0.67
30	2	5	0.07	0.671
30	2	5	0.08	0.669
30	2	5	0.09	0.67
30	2	5	0.1	0.67
30	2	6	0.01	0.671
30	2	6	0.02	0.678
30	2	6	0.03	0.681
30	2	6	0.04	0.68
30	2	6	0.05	0.677
30	2	6	0.06	0.682
30	2	6	0.07	0.682
30	2	6	0.08	0.681
30	2	6	0.09	0.678
30	2	6	0.1	0.67
30	2	7	0.01	0.676
30	2	7	0.02	0.671
30	2	7	0.03	0.673
30	2	7	0.04	0.671
30	2	7	0.05	0.671
30	2	7	0.06	0.674
30	2	7	0.07	0.673
30	2	7	0.08	0.673
30	2	7	0.09	0.671
30	2	7	0.1	0.667
30	2	8	0.01	0.667
30	2	8	0.02	0.67
30	2	8	0.03	0.671
30	2	8	0.04	0.669
30	2	8	0.05	0.665
30	2	8	0.06	0.667
30	2	8	0.07	0.664
30	2	8	0.08	0.665
30	2	8	0.09	0.663
30	2	8	0.1	0.663
30	2	9	0.01	0.67
30	2	9	0.02	0.672
30	2	9	0.03	0.673
30	2	9	0.04	0.669
30	2	9	0.05	0.671
30	2	9	0.06	0.658
30	2	9	0.07	0.658
30	2	9	0.08	0.659
30	2	9	0.09	0.658
30	2	9	0.1	0.661
30	2	10	0.01	0.674
30	2	10	0.02	0.669
30	2	10	0.03	0.668
30	2	10	0.04	0.67
30	2	10	0.05	0.659
30	2	10	0.06	0.656
30	2	10	0.07	0.655
30	2	10	0.08	0.668
30	2	10	0.09	0.655
30	2	10	0.1	0.656
30	4	1	0.01	0.655
30	4	1	0.02	0.66
30	4	1	0.03	0.664
30	4	1	0.04	0.669
30	4	1	0.05	0.676
30	4	1	0.06	0.676
30	4	1	0.07	0.679
30	4	1	0.08	0.686
30	4	1	0.09	0.687
30	4	1	0.1	0.687
30	4	2	0.01	0.673
30	4	2	0.02	0.677
30	4	2	0.03	0.682
30	4	2	0.04	0.684
30	4	2	0.05	0.689
30	4	2	0.06	0.692
30	4	2	0.07	0.694
30	4	2	0.08	0.701
30	4	2	0.09	0.706
30	4	2	0.1	0.707
30	4	3	0.01	0.686
30	4	3	0.02	0.693
30	4	3	0.03	0.695
30	4	3	0.04	0.696
30	4	3	0.05	0.701
30	4	3	0.06	0.701
30	4	3	0.07	0.705
30	4	3	0.08	0.71
30	4	3	0.09	0.711
30	4	3	0.1	0.716
30	4	4	0.01	0.696
30	4	4	0.02	0.697
30	4	4	0.03	0.7
30	4	4	0.04	0.708
30	4	4	0.05	0.712
30	4	4	0.06	0.71
30	4	4	0.07	0.709
30	4	4	0.08	0.713
30	4	4	0.09	0.716
30	4	4	0.1	0.716
30	4	5	0.01	0.705
30	4	5	0.02	0.71
30	4	5	0.03	0.711
30	4	5	0.04	0.716
30	4	5	0.05	0.716
30	4	5	0.06	0.721
30	4	5	0.07	0.715
30	4	5	0.08	0.713
30	4	5	0.09	0.718
30	4	5	0.1	0.72
30	4	6	0.01	0.701
30	4	6	0.02	0.704
30	4	6	0.03	0.707
30	4	6	0.04	0.705
30	4	6	0.05	0.703
30	4	6	0.06	0.706
30	4	6	0.07	0.706
30	4	6	0.08	0.706
30	4	6	0.09	0.711
30	4	6	0.1	0.713
30	4	7	0.01	0.699
30	4	7	0.02	0.701
30	4	7	0.03	0.703
30	4	7	0.04	0.707
30	4	7	0.05	0.702
30	4	7	0.06	0.707
30	4	7	0.07	0.712
30	4	7	0.08	0.711
30	4	7	0.09	0.712
30	4	7	0.1	0.711
30	4	8	0.01	0.693
30	4	8	0.02	0.696
30	4	8	0.03	0.691
30	4	8	0.04	0.691
30	4	8	0.05	0.694
30	4	8	0.06	0.695
30	4	8	0.07	0.695
30	4	8	0.08	0.692
30	4	8	0.09	0.685
30	4	8	0.1	0.685
30	4	9	0.01	0.684
30	4	9	0.02	0.68
30	4	9	0.03	0.682
30	4	9	0.04	0.687
30	4	9	0.05	0.691
30	4	9	0.06	0.687
30	4	9	0.07	0.68
30	4	9	0.08	0.694
30	4	9	0.09	0.69
30	4	9	0.1	0.689
30	4	10	0.01	0.688
30	4	10	0.02	0.687
30	4	10	0.03	0.69
30	4	10	0.04	0.689
30	4	10	0.05	0.687
30	4	10	0.06	0.689
30	4	10	0.07	0.692
30	4	10	0.08	0.694
30	4	10	0.09	0.69
30	4	10	0.1	0.702
30	6	1	0.01	0.669
30	6	1	0.02	0.661
30	6	1	0.03	0.665
30	6	1	0.04	0.671
30	6	1	0.05	0.667
30	6	1	0.06	0.674
30	6	1	0.07	0.679
30	6	1	0.08	0.683
30	6	1	0.09	0.683
30	6	1	0.1	0.686
30	6	2	0.01	0.68
30	6	2	0.02	0.68
30	6	2	0.03	0.693
30	6	2	0.04	0.69
30	6	2	0.05	0.69
30	6	2	0.06	0.697
30	6	2	0.07	0.702
30	6	2	0.08	0.702
30	6	2	0.09	0.708
30	6	2	0.1	0.711
30	6	3	0.01	0.691
30	6	3	0.02	0.696
30	6	3	0.03	0.702
30	6	3	0.04	0.707
30	6	3	0.05	0.713
30	6	3	0.06	0.713
30	6	3	0.07	0.719
30	6	3	0.08	0.721
30	6	3	0.09	0.724
30	6	3	0.1	0.72
30	6	4	0.01	0.709
30	6	4	0.02	0.714
30	6	4	0.03	0.715
30	6	4	0.04	0.723
30	6	4	0.05	0.723
30	6	4	0.06	0.724
30	6	4	0.07	0.731
30	6	4	0.08	0.734
30	6	4	0.09	0.73
30	6	4	0.1	0.731
30	6	5	0.01	0.705
30	6	5	0.02	0.706
30	6	5	0.03	0.708
30	6	5	0.04	0.708
30	6	5	0.05	0.713
30	6	5	0.06	0.717
30	6	5	0.07	0.72
30	6	5	0.08	0.721
30	6	5	0.09	0.72
30	6	5	0.1	0.72
30	6	6	0.01	0.702
30	6	6	0.02	0.707
30	6	6	0.03	0.704
30	6	6	0.04	0.708
30	6	6	0.05	0.711
30	6	6	0.06	0.718
30	6	6	0.07	0.718
30	6	6	0.08	0.723
30	6	6	0.09	0.727
30	6	6	0.1	0.735
30	6	7	0.01	0.705
30	6	7	0.02	0.706
30	6	7	0.03	0.709
30	6	7	0.04	0.712
30	6	7	0.05	0.715
30	6	7	0.06	0.717
30	6	7	0.07	0.719
30	6	7	0.08	0.719
30	6	7	0.09	0.722
30	6	7	0.1	0.716
30	6	8	0.01	0.698
30	6	8	0.02	0.706
30	6	8	0.03	0.708
30	6	8	0.04	0.708
30	6	8	0.05	0.707
30	6	8	0.06	0.708
30	6	8	0.07	0.708
30	6	8	0.08	0.711
30	6	8	0.09	0.712
30	6	8	0.1	0.712
30	6	9	0.01	0.718
30	6	9	0.02	0.714
30	6	9	0.03	0.718
30	6	9	0.04	0.719
30	6	9	0.05	0.708
30	6	9	0.06	0.714
30	6	9	0.07	0.715
30	6	9	0.08	0.714
30	6	9	0.09	0.717
30	6	9	0.1	0.715
30	6	10	0.01	0.715
30	6	10	0.02	0.718
30	6	10	0.03	0.723
30	6	10	0.04	0.706
30	6	10	0.05	0.703
30	6	10	0.06	0.699
30	6	10	0.07	0.702
30	6	10	0.08	0.7
30	6	10	0.09	0.7
30	6	10	0.1	0.698
30	8	1	0.01	0.678
30	8	1	0.02	0.687
30	8	1	0.03	0.694
30	8	1	0.04	0.688
30	8	1	0.05	0.69
30	8	1	0.06	0.691
30	8	1	0.07	0.7
30	8	1	0.08	0.699
30	8	1	0.09	0.699
30	8	1	0.1	0.704
30	8	2	0.01	0.687
30	8	2	0.02	0.688
30	8	2	0.03	0.693
30	8	2	0.04	0.694
30	8	2	0.05	0.698
30	8	2	0.06	0.699
30	8	2	0.07	0.701
30	8	2	0.08	0.704
30	8	2	0.09	0.704
30	8	2	0.1	0.708
30	8	3	0.01	0.699
30	8	3	0.02	0.706
30	8	3	0.03	0.706
30	8	3	0.04	0.713
30	8	3	0.05	0.719
30	8	3	0.06	0.72
30	8	3	0.07	0.719
30	8	3	0.08	0.725
30	8	3	0.09	0.727
30	8	3	0.1	0.731
30	8	4	0.01	0.711
30	8	4	0.02	0.716
30	8	4	0.03	0.721
30	8	4	0.04	0.727
30	8	4	0.05	0.73
30	8	4	0.06	0.728
30	8	4	0.07	0.732
30	8	4	0.08	0.732
30	8	4	0.09	0.735
30	8	4	0.1	0.735
30	8	5	0.01	0.712
30	8	5	0.02	0.72
30	8	5	0.03	0.725
30	8	5	0.04	0.726
30	8	5	0.05	0.725
30	8	5	0.06	0.727
30	8	5	0.07	0.731
30	8	5	0.08	0.732
30	8	5	0.09	0.726
30	8	5	0.1	0.728
30	8	6	0.01	0.718
30	8	6	0.02	0.719
30	8	6	0.03	0.723
30	8	6	0.04	0.724
30	8	6	0.05	0.728
30	8	6	0.06	0.73
30	8	6	0.07	0.726
30	8	6	0.08	0.73
30	8	6	0.09	0.731
30	8	6	0.1	0.727
30	8	7	0.01	0.725
30	8	7	0.02	0.735
30	8	7	0.03	0.727
30	8	7	0.04	0.733
30	8	7	0.05	0.737
30	8	7	0.06	0.733
30	8	7	0.07	0.73
30	8	7	0.08	0.73
30	8	7	0.09	0.734
30	8	7	0.1	0.731
30	8	8	0.01	0.718
30	8	8	0.02	0.717
30	8	8	0.03	0.722
30	8	8	0.04	0.72
30	8	8	0.05	0.72
30	8	8	0.06	0.723
30	8	8	0.07	0.725
30	8	8	0.08	0.723
30	8	8	0.09	0.721
30	8	8	0.1	0.728
30	8	9	0.01	0.729
30	8	9	0.02	0.734
30	8	9	0.03	0.733
30	8	9	0.04	0.732
30	8	9	0.05	0.733
30	8	9	0.06	0.73
30	8	9	0.07	0.727
30	8	9	0.08	0.724
30	8	9	0.09	0.726
30	8	9	0.1	0.745
30	8	10	0.01	0.729
30	8	10	0.02	0.735
30	8	10	0.03	0.72
30	8	10	0.04	0.721
30	8	10	0.05	0.718
30	8	10	0.06	0.716
30	8	10	0.07	0.718
30	8	10	0.08	0.717
30	8	10	0.09	0.724
30	8	10	0.1	0.728
30	10	1	0.01	0.671
30	10	1	0.02	0.686
30	10	1	0.03	0.684
30	10	1	0.04	0.688
30	10	1	0.05	0.689
30	10	1	0.06	0.69
30	10	1	0.07	0.696
30	10	1	0.08	0.699
30	10	1	0.09	0.699
30	10	1	0.1	0.699
30	10	2	0.01	0.684
30	10	2	0.02	0.688
30	10	2	0.03	0.691
30	10	2	0.04	0.694
30	10	2	0.05	0.693
30	10	2	0.06	0.697
30	10	2	0.07	0.703
30	10	2	0.08	0.715
30	10	2	0.09	0.714
30	10	2	0.1	0.716
30	10	3	0.01	0.694
30	10	3	0.02	0.7
30	10	3	0.03	0.7
30	10	3	0.04	0.711
30	10	3	0.05	0.715
30	10	3	0.06	0.709
30	10	3	0.07	0.723
30	10	3	0.08	0.726
30	10	3	0.09	0.726
30	10	3	0.1	0.732
30	10	4	0.01	0.697
30	10	4	0.02	0.703
30	10	4	0.03	0.712
30	10	4	0.04	0.72
30	10	4	0.05	0.723
30	10	4	0.06	0.729
30	10	4	0.07	0.728
30	10	4	0.08	0.732
30	10	4	0.09	0.73
30	10	4	0.1	0.733
30	10	5	0.01	0.71
30	10	5	0.02	0.717
30	10	5	0.03	0.717
30	10	5	0.04	0.717
30	10	5	0.05	0.723
30	10	5	0.06	0.735
30	10	5	0.07	0.738
30	10	5	0.08	0.739
30	10	5	0.09	0.742
30	10	5	0.1	0.745
30	10	6	0.01	0.722
30	10	6	0.02	0.722
30	10	6	0.03	0.725
30	10	6	0.04	0.739
30	10	6	0.05	0.735
30	10	6	0.06	0.739
30	10	6	0.07	0.73
30	10	6	0.08	0.732
30	10	6	0.09	0.737
30	10	6	0.1	0.736
30	10	7	0.01	0.726
30	10	7	0.02	0.728
30	10	7	0.03	0.724
30	10	7	0.04	0.72
30	10	7	0.05	0.723
30	10	7	0.06	0.725
30	10	7	0.07	0.73
30	10	7	0.08	0.725
30	10	7	0.09	0.723
30	10	7	0.1	0.726
30	10	8	0.01	0.723
30	10	8	0.02	0.724
30	10	8	0.03	0.718
30	10	8	0.04	0.717
30	10	8	0.05	0.718
30	10	8	0.06	0.719
30	10	8	0.07	0.721
30	10	8	0.08	0.72
30	10	8	0.09	0.716
30	10	8	0.1	0.719
30	10	9	0.01	0.728
30	10	9	0.02	0.731
30	10	9	0.03	0.723
30	10	9	0.04	0.726
30	10	9	0.05	0.727
30	10	9	0.06	0.728
30	10	9	0.07	0.726
30	10	9	0.08	0.723
30	10	9	0.09	0.727
30	10	9	0.1	0.724
30	10	10	0.01	0.713
30	10	10	0.02	0.716
30	10	10	0.03	0.716
30	10	10	0.04	0.719
30	10	10	0.05	0.721
30	10	10	0.06	0.72
30	10	10	0.07	0.724
30	10	10	0.08	0.715
30	10	10	0.09	0.717
30	10	10	0.1	0.715
40	2	1	0.01	0.656
40	2	1	0.02	0.662
40	2	1	0.03	0.665
40	2	1	0.04	0.671
40	2	1	0.05	0.671
40	2	1	0.06	0.672
40	2	1	0.07	0.67
40	2	1	0.08	0.669
40	2	1	0.09	0.671
40	2	1	0.1	0.676
40	2	2	0.01	0.665
40	2	2	0.02	0.672
40	2	2	0.03	0.673
40	2	2	0.04	0.672
40	2	2	0.05	0.678
40	2	2	0.06	0.68
40	2	2	0.07	0.683
40	2	2	0.08	0.685
40	2	2	0.09	0.685
40	2	2	0.1	0.687
40	2	3	0.01	0.666
40	2	3	0.02	0.669
40	2	3	0.03	0.676
40	2	3	0.04	0.678
40	2	3	0.05	0.679
40	2	3	0.06	0.683
40	2	3	0.07	0.685
40	2	3	0.08	0.685
40	2	3	0.09	0.684
40	2	3	0.1	0.685
40	2	4	0.01	0.676
40	2	4	0.02	0.677
40	2	4	0.03	0.674
40	2	4	0.04	0.676
40	2	4	0.05	0.677
40	2	4	0.06	0.675
40	2	4	0.07	0.677
40	2	4	0.08	0.673
40	2	4	0.09	0.673
40	2	4	0.1	0.672
40	2	5	0.01	0.668
40	2	5	0.02	0.673
40	2	5	0.03	0.671
40	2	5	0.04	0.676
40	2	5	0.05	0.673
40	2	5	0.06	0.673
40	2	5	0.07	0.672
40	2	5	0.08	0.671
40	2	5	0.09	0.67
40	2	5	0.1	0.668
40	2	6	0.01	0.674
40	2	6	0.02	0.676
40	2	6	0.03	0.674
40	2	6	0.04	0.679
40	2	6	0.05	0.675
40	2	6	0.06	0.679
40	2	6	0.07	0.678
40	2	6	0.08	0.673
40	2	6	0.09	0.67
40	2	6	0.1	0.667
40	2	7	0.01	0.676
40	2	7	0.02	0.674
40	2	7	0.03	0.672
40	2	7	0.04	0.675
40	2	7	0.05	0.669
40	2	7	0.06	0.676
40	2	7	0.07	0.671
40	2	7	0.08	0.666
40	2	7	0.09	0.666
40	2	7	0.1	0.668
40	2	8	0.01	0.67
40	2	8	0.02	0.672
40	2	8	0.03	0.672
40	2	8	0.04	0.668
40	2	8	0.05	0.668
40	2	8	0.06	0.666
40	2	8	0.07	0.661
40	2	8	0.08	0.664
40	2	8	0.09	0.66
40	2	8	0.1	0.657
40	2	9	0.01	0.667
40	2	9	0.02	0.668
40	2	9	0.03	0.676
40	2	9	0.04	0.672
40	2	9	0.05	0.669
40	2	9	0.06	0.658
40	2	9	0.07	0.655
40	2	9	0.08	0.655
40	2	9	0.09	0.654
40	2	9	0.1	0.655
40	2	10	0.01	0.674
40	2	10	0.02	0.667
40	2	10	0.03	0.665
40	2	10	0.04	0.667
40	2	10	0.05	0.661
40	2	10	0.06	0.657
40	2	10	0.07	0.65
40	2	10	0.08	0.659
40	2	10	0.09	0.647
40	2	10	0.1	0.647
40	4	1	0.01	0.659
40	4	1	0.02	0.666
40	4	1	0.03	0.675
40	4	1	0.04	0.68
40	4	1	0.05	0.684
40	4	1	0.06	0.684
40	4	1	0.07	0.686
40	4	1	0.08	0.695
40	4	1	0.09	0.694
40	4	1	0.1	0.695
40	4	2	0.01	0.678
40	4	2	0.02	0.685
40	4	2	0.03	0.69
40	4	2	0.04	0.693
40	4	2	0.05	0.697
40	4	2	0.06	0.702
40	4	2	0.07	0.704
40	4	2	0.08	0.708
40	4	2	0.09	0.715
40	4	2	0.1	0.716
40	4	3	0.01	0.686
40	4	3	0.02	0.693
40	4	3	0.03	0.696
40	4	3	0.04	0.697
40	4	3	0.05	0.701
40	4	3	0.06	0.703
40	4	3	0.07	0.712
40	4	3	0.08	0.714
40	4	3	0.09	0.72
40	4	3	0.1	0.722
40	4	4	0.01	0.696
40	4	4	0.02	0.7
40	4	4	0.03	0.701
40	4	4	0.04	0.708
40	4	4	0.05	0.711
40	4	4	0.06	0.708
40	4	4	0.07	0.71
40	4	4	0.08	0.716
40	4	4	0.09	0.714
40	4	4	0.1	0.719
40	4	5	0.01	0.698
40	4	5	0.02	0.704
40	4	5	0.03	0.709
40	4	5	0.04	0.715
40	4	5	0.05	0.715
40	4	5	0.06	0.722
40	4	5	0.07	0.716
40	4	5	0.08	0.717
40	4	5	0.09	0.718
40	4	5	0.1	0.721
40	4	6	0.01	0.704
40	4	6	0.02	0.705
40	4	6	0.03	0.708
40	4	6	0.04	0.707
40	4	6	0.05	0.704
40	4	6	0.06	0.707
40	4	6	0.07	0.705
40	4	6	0.08	0.705
40	4	6	0.09	0.711
40	4	6	0.1	0.708
40	4	7	0.01	0.703
40	4	7	0.02	0.704
40	4	7	0.03	0.708
40	4	7	0.04	0.711
40	4	7	0.05	0.704
40	4	7	0.06	0.706
40	4	7	0.07	0.713
40	4	7	0.08	0.712
40	4	7	0.09	0.714
40	4	7	0.1	0.71
40	4	8	0.01	0.692
40	4	8	0.02	0.701
40	4	8	0.03	0.702
40	4	8	0.04	0.698
40	4	8	0.05	0.701
40	4	8	0.06	0.701
40	4	8	0.07	0.693
40	4	8	0.08	0.689
40	4	8	0.09	0.685
40	4	8	0.1	0.682
40	4	9	0.01	0.686
40	4	9	0.02	0.684
40	4	9	0.03	0.685
40	4	9	0.04	0.689
40	4	9	0.05	0.691
40	4	9	0.06	0.689
40	4	9	0.07	0.684
40	4	9	0.08	0.691
40	4	9	0.09	0.689
40	4	9	0.1	0.687
40	4	10	0.01	0.69
40	4	10	0.02	0.691
40	4	10	0.03	0.691
40	4	10	0.04	0.689
40	4	10	0.05	0.689
40	4	10	0.06	0.695
40	4	10	0.07	0.689
40	4	10	0.08	0.69
40	4	10	0.09	0.681
40	4	10	0.1	0.7
40	6	1	0.01	0.674
40	6	1	0.02	0.673
40	6	1	0.03	0.674
40	6	1	0.04	0.68
40	6	1	0.05	0.681
40	6	1	0.06	0.684
40	6	1	0.07	0.688
40	6	1	0.08	0.693
40	6	1	0.09	0.695
40	6	1	0.1	0.697
40	6	2	0.01	0.685
40	6	2	0.02	0.686
40	6	2	0.03	0.694
40	6	2	0.04	0.699
40	6	2	0.05	0.702
40	6	2	0.06	0.708
40	6	2	0.07	0.717
40	6	2	0.08	0.719
40	6	2	0.09	0.725
40	6	2	0.1	0.728
40	6	3	0.01	0.691
40	6	3	0.02	0.699
40	6	3	0.03	0.704
40	6	3	0.04	0.714
40	6	3	0.05	0.721
40	6	3	0.06	0.723
40	6	3	0.07	0.723
40	6	3	0.08	0.731
40	6	3	0.09	0.733
40	6	3	0.1	0.73
40	6	4	0.01	0.712
40	6	4	0.02	0.717
40	6	4	0.03	0.717
40	6	4	0.04	0.727
40	6	4	0.05	0.726
40	6	4	0.06	0.722
40	6	4	0.07	0.728
40	6	4	0.08	0.733
40	6	4	0.09	0.731
40	6	4	0.1	0.733
40	6	5	0.01	0.708
40	6	5	0.02	0.71
40	6	5	0.03	0.71
40	6	5	0.04	0.716
40	6	5	0.05	0.718
40	6	5	0.06	0.723
40	6	5	0.07	0.726
40	6	5	0.08	0.725
40	6	5	0.09	0.726
40	6	5	0.1	0.721
40	6	6	0.01	0.698
40	6	6	0.02	0.712
40	6	6	0.03	0.708
40	6	6	0.04	0.71
40	6	6	0.05	0.714
40	6	6	0.06	0.718
40	6	6	0.07	0.721
40	6	6	0.08	0.723
40	6	6	0.09	0.726
40	6	6	0.1	0.735
40	6	7	0.01	0.709
40	6	7	0.02	0.71
40	6	7	0.03	0.714
40	6	7	0.04	0.716
40	6	7	0.05	0.717
40	6	7	0.06	0.717
40	6	7	0.07	0.717
40	6	7	0.08	0.721
40	6	7	0.09	0.719
40	6	7	0.1	0.717
40	6	8	0.01	0.701
40	6	8	0.02	0.705
40	6	8	0.03	0.708
40	6	8	0.04	0.708
40	6	8	0.05	0.706
40	6	8	0.06	0.707
40	6	8	0.07	0.71
40	6	8	0.08	0.718
40	6	8	0.09	0.711
40	6	8	0.1	0.712
40	6	9	0.01	0.717
40	6	9	0.02	0.708
40	6	9	0.03	0.712
40	6	9	0.04	0.715
40	6	9	0.05	0.71
40	6	9	0.06	0.713
40	6	9	0.07	0.711
40	6	9	0.08	0.717
40	6	9	0.09	0.713
40	6	9	0.1	0.712
40	6	10	0.01	0.711
40	6	10	0.02	0.711
40	6	10	0.03	0.716
40	6	10	0.04	0.705
40	6	10	0.05	0.7
40	6	10	0.06	0.704
40	6	10	0.07	0.707
40	6	10	0.08	0.707
40	6	10	0.09	0.703
40	6	10	0.1	0.696
40	8	1	0.01	0.672
40	8	1	0.02	0.696
40	8	1	0.03	0.705
40	8	1	0.04	0.703
40	8	1	0.05	0.696
40	8	1	0.06	0.694
40	8	1	0.07	0.7
40	8	1	0.08	0.7
40	8	1	0.09	0.703
40	8	1	0.1	0.706
40	8	2	0.01	0.69
40	8	2	0.02	0.693
40	8	2	0.03	0.701
40	8	2	0.04	0.704
40	8	2	0.05	0.708
40	8	2	0.06	0.712
40	8	2	0.07	0.715
40	8	2	0.08	0.718
40	8	2	0.09	0.721
40	8	2	0.1	0.726
40	8	3	0.01	0.702
40	8	3	0.02	0.711
40	8	3	0.03	0.713
40	8	3	0.04	0.72
40	8	3	0.05	0.724
40	8	3	0.06	0.727
40	8	3	0.07	0.73
40	8	3	0.08	0.73
40	8	3	0.09	0.735
40	8	3	0.1	0.733
40	8	4	0.01	0.709
40	8	4	0.02	0.717
40	8	4	0.03	0.721
40	8	4	0.04	0.731
40	8	4	0.05	0.735
40	8	4	0.06	0.735
40	8	4	0.07	0.736
40	8	4	0.08	0.734
40	8	4	0.09	0.74
40	8	4	0.1	0.741
40	8	5	0.01	0.712
40	8	5	0.02	0.72
40	8	5	0.03	0.736
40	8	5	0.04	0.735
40	8	5	0.05	0.73
40	8	5	0.06	0.733
40	8	5	0.07	0.732
40	8	5	0.08	0.737
40	8	5	0.09	0.732
40	8	5	0.1	0.735
40	8	6	0.01	0.719
40	8	6	0.02	0.723
40	8	6	0.03	0.727
40	8	6	0.04	0.729
40	8	6	0.05	0.732
40	8	6	0.06	0.735
40	8	6	0.07	0.733
40	8	6	0.08	0.737
40	8	6	0.09	0.732
40	8	6	0.1	0.731
40	8	7	0.01	0.723
40	8	7	0.02	0.736
40	8	7	0.03	0.734
40	8	7	0.04	0.738
40	8	7	0.05	0.739
40	8	7	0.06	0.736
40	8	7	0.07	0.732
40	8	7	0.08	0.734
40	8	7	0.09	0.737
40	8	7	0.1	0.734
40	8	8	0.01	0.726
40	8	8	0.02	0.725
40	8	8	0.03	0.73
40	8	8	0.04	0.728
40	8	8	0.05	0.728
40	8	8	0.06	0.728
40	8	8	0.07	0.73
40	8	8	0.08	0.729
40	8	8	0.09	0.725
40	8	8	0.1	0.727
40	8	9	0.01	0.734
40	8	9	0.02	0.738
40	8	9	0.03	0.736
40	8	9	0.04	0.738
40	8	9	0.05	0.739
40	8	9	0.06	0.731
40	8	9	0.07	0.729
40	8	9	0.08	0.728
40	8	9	0.09	0.722
40	8	9	0.1	0.738
40	8	10	0.01	0.731
40	8	10	0.02	0.735
40	8	10	0.03	0.725
40	8	10	0.04	0.72
40	8	10	0.05	0.721
40	8	10	0.06	0.718
40	8	10	0.07	0.718
40	8	10	0.08	0.716
40	8	10	0.09	0.72
40	8	10	0.1	0.733
40	10	1	0.01	0.683
40	10	1	0.02	0.693
40	10	1	0.03	0.694
40	10	1	0.04	0.7
40	10	1	0.05	0.699
40	10	1	0.06	0.7
40	10	1	0.07	0.706
40	10	1	0.08	0.708
40	10	1	0.09	0.708
40	10	1	0.1	0.708
40	10	2	0.01	0.684
40	10	2	0.02	0.695
40	10	2	0.03	0.697
40	10	2	0.04	0.699
40	10	2	0.05	0.706
40	10	2	0.06	0.709
40	10	2	0.07	0.713
40	10	2	0.08	0.717
40	10	2	0.09	0.716
40	10	2	0.1	0.722
40	10	3	0.01	0.694
40	10	3	0.02	0.7
40	10	3	0.03	0.704
40	10	3	0.04	0.713
40	10	3	0.05	0.716
40	10	3	0.06	0.713
40	10	3	0.07	0.724
40	10	3	0.08	0.728
40	10	3	0.09	0.727
40	10	3	0.1	0.731
40	10	4	0.01	0.702
40	10	4	0.02	0.71
40	10	4	0.03	0.713
40	10	4	0.04	0.716
40	10	4	0.05	0.723
40	10	4	0.06	0.727
40	10	4	0.07	0.727
40	10	4	0.08	0.731
40	10	4	0.09	0.731
40	10	4	0.1	0.735
40	10	5	0.01	0.716
40	10	5	0.02	0.718
40	10	5	0.03	0.718
40	10	5	0.04	0.723
40	10	5	0.05	0.729
40	10	5	0.06	0.736
40	10	5	0.07	0.74
40	10	5	0.08	0.739
40	10	5	0.09	0.739
40	10	5	0.1	0.737
40	10	6	0.01	0.719
40	10	6	0.02	0.719
40	10	6	0.03	0.723
40	10	6	0.04	0.737
40	10	6	0.05	0.733
40	10	6	0.06	0.734
40	10	6	0.07	0.732
40	10	6	0.08	0.732
40	10	6	0.09	0.736
40	10	6	0.1	0.739
40	10	7	0.01	0.728
40	10	7	0.02	0.729
40	10	7	0.03	0.727
40	10	7	0.04	0.724
40	10	7	0.05	0.726
40	10	7	0.06	0.732
40	10	7	0.07	0.738
40	10	7	0.08	0.727
40	10	7	0.09	0.726
40	10	7	0.1	0.73
40	10	8	0.01	0.723
40	10	8	0.02	0.721
40	10	8	0.03	0.719
40	10	8	0.04	0.716
40	10	8	0.05	0.717
40	10	8	0.06	0.721
40	10	8	0.07	0.724
40	10	8	0.08	0.727
40	10	8	0.09	0.723
40	10	8	0.1	0.725
40	10	9	0.01	0.729
40	10	9	0.02	0.728
40	10	9	0.03	0.728
40	10	9	0.04	0.728
40	10	9	0.05	0.726
40	10	9	0.06	0.728
40	10	9	0.07	0.724
40	10	9	0.08	0.723
40	10	9	0.09	0.723
40	10	9	0.1	0.72
40	10	10	0.01	0.714
40	10	10	0.02	0.723
40	10	10	0.03	0.723
40	10	10	0.04	0.724
40	10	10	0.05	0.725
40	10	10	0.06	0.722
40	10	10	0.07	0.728
40	10	10	0.08	0.721
[truncated: 3,002 more rows]

## Sheet: SVM
AUC values under different parameter combinations in the SVM algorithm
gamma	degree	oef0	AUC		legend
0.01	1	1	0.616		gamma: The coefficients of the kernel function.
0.01	1	2	0.616		degree: Dimensions when using a poly polynomial kernel.
0.01	1	3	0.616		oef0: The constant term of the kernel.
0.01	1	4	0.616		AUC: Area under the curve.
0.01	1	5	0.616
0.01	1	6	0.616
0.01	1	7	0.616
0.01	1	8	0.616
0.01	1	9	0.616
0.01	1	10	0.616
0.01	2	1	0.616
0.01	2	2	0.616
0.01	2	3	0.616
0.01	2	4	0.616
0.01	2	5	0.616
0.01	2	6	0.616
0.01	2	7	0.616
0.01	2	8	0.616
0.01	2	9	0.616
0.01	2	10	0.616
0.01	3	1	0.616
0.01	3	2	0.616
0.01	3	3	0.616
0.01	3	4	0.616
0.01	3	5	0.616
0.01	3	6	0.616
0.01	3	7	0.616
0.01	3	8	0.616
0.01	3	9	0.616
0.01	3	10	0.616
0.01	4	1	0.616
0.01	4	2	0.616
0.01	4	3	0.616
0.01	4	4	0.616
0.01	4	5	0.616
0.01	4	6	0.616
0.01	4	7	0.616
0.01	4	8	0.616
0.01	4	9	0.616
0.01	4	10	0.616
0.01	5	1	0.616
0.01	5	2	0.616
0.01	5	3	0.616
0.01	5	4	0.616
0.01	5	5	0.616
0.01	5	6	0.616
0.01	5	7	0.616
0.01	5	8	0.616
0.01	5	9	0.616
0.01	5	10	0.616
0.01	6	1	0.616
0.01	6	2	0.616
0.01	6	3	0.616
0.01	6	4	0.616
0.01	6	5	0.616
0.01	6	6	0.616
0.01	6	7	0.616
0.01	6	8	0.616
0.01	6	9	0.616
0.01	6	10	0.616
0.01	7	1	0.616
0.01	7	2	0.616
0.01	7	3	0.616
0.01	7	4	0.616
0.01	7	5	0.616
0.01	7	6	0.616
0.01	7	7	0.616
0.01	7	8	0.616
0.01	7	9	0.616
0.01	7	10	0.616
0.01	8	1	0.616
0.01	8	2	0.616
0.01	8	3	0.616
0.01	8	4	0.616
0.01	8	5	0.616
0.01	8	6	0.616
0.01	8	7	0.616
0.01	8	8	0.616
0.01	8	9	0.616
0.01	8	10	0.616
0.01	9	1	0.616
0.01	9	2	0.616
0.01	9	3	0.616
0.01	9	4	0.616
0.01	9	5	0.616
0.01	9	6	0.616
0.01	9	7	0.616
0.01	9	8	0.616
0.01	9	9	0.616
0.01	9	10	0.616
0.01	10	1	0.616
0.01	10	2	0.616
0.01	10	3	0.616
0.01	10	4	0.616
0.01	10	5	0.616
0.01	10	6	0.616
0.01	10	7	0.616
0.01	10	8	0.616
0.01	10	9	0.616
0.01	10	10	0.616
0.02	1	1	0.64
0.02	1	2	0.64
0.02	1	3	0.64
0.02	1	4	0.64
0.02	1	5	0.64
0.02	1	6	0.64
0.02	1	7	0.64
0.02	1	8	0.64
0.02	1	9	0.64
0.02	1	10	0.64
0.02	2	1	0.64
0.02	2	2	0.64
0.02	2	3	0.64
0.02	2	4	0.64
0.02	2	5	0.64
0.02	2	6	0.64
0.02	2	7	0.64
0.02	2	8	0.64
0.02	2	9	0.64
0.02	2	10	0.64
0.02	3	1	0.64
0.02	3	2	0.64
0.02	3	3	0.64
0.02	3	4	0.64
0.02	3	5	0.64
0.02	3	6	0.64
0.02	3	7	0.64
0.02	3	8	0.64
0.02	3	9	0.64
0.02	3	10	0.64
0.02	4	1	0.64
0.02	4	2	0.64
0.02	4	3	0.64
0.02	4	4	0.64
0.02	4	5	0.64
0.02	4	6	0.64
0.02	4	7	0.64
0.02	4	8	0.64
0.02	4	9	0.64
0.02	4	10	0.64
0.02	5	1	0.64
0.02	5	2	0.64
0.02	5	3	0.64
0.02	5	4	0.64
0.02	5	5	0.64
0.02	5	6	0.64
0.02	5	7	0.64
0.02	5	8	0.64
0.02	5	9	0.64
0.02	5	10	0.64
0.02	6	1	0.64
0.02	6	2	0.64
0.02	6	3	0.64
0.02	6	4	0.64
0.02	6	5	0.64
0.02	6	6	0.64
0.02	6	7	0.64
0.02	6	8	0.64
0.02	6	9	0.64
0.02	6	10	0.64
0.02	7	1	0.64
0.02	7	2	0.64
0.02	7	3	0.64
0.02	7	4	0.64
0.02	7	5	0.64
0.02	7	6	0.64
0.02	7	7	0.64
0.02	7	8	0.64
0.02	7	9	0.64
0.02	7	10	0.64
0.02	8	1	0.64
0.02	8	2	0.64
0.02	8	3	0.64
0.02	8	4	0.64
0.02	8	5	0.64
0.02	8	6	0.64
0.02	8	7	0.64
0.02	8	8	0.64
0.02	8	9	0.64
0.02	8	10	0.64
0.02	9	1	0.64
0.02	9	2	0.64
0.02	9	3	0.64
0.02	9	4	0.64
0.02	9	5	0.64
0.02	9	6	0.64
0.02	9	7	0.64
0.02	9	8	0.64
0.02	9	9	0.64
0.02	9	10	0.64
0.02	10	1	0.64
0.02	10	2	0.64
0.02	10	3	0.64
0.02	10	4	0.64
0.02	10	5	0.64
0.02	10	6	0.64
0.02	10	7	0.64
0.02	10	8	0.64
0.02	10	9	0.64
0.02	10	10	0.64
0.03	1	1	0.647
0.03	1	2	0.647
0.03	1	3	0.647
0.03	1	4	0.647
0.03	1	5	0.647
0.03	1	6	0.647
0.03	1	7	0.647
0.03	1	8	0.647
0.03	1	9	0.647
0.03	1	10	0.647
0.03	2	1	0.647
0.03	2	2	0.647
0.03	2	3	0.647
0.03	2	4	0.647
0.03	2	5	0.647
0.03	2	6	0.647
0.03	2	7	0.647
0.03	2	8	0.647
0.03	2	9	0.647
0.03	2	10	0.647
0.03	3	1	0.647
0.03	3	2	0.647
0.03	3	3	0.647
0.03	3	4	0.647
0.03	3	5	0.647
0.03	3	6	0.647
0.03	3	7	0.647
0.03	3	8	0.647
0.03	3	9	0.647
0.03	3	10	0.647
0.03	4	1	0.647
0.03	4	2	0.647
0.03	4	3	0.647
0.03	4	4	0.647
0.03	4	5	0.647
0.03	4	6	0.647
0.03	4	7	0.647
0.03	4	8	0.647
0.03	4	9	0.647
0.03	4	10	0.647
0.03	5	1	0.647
0.03	5	2	0.647
0.03	5	3	0.647
0.03	5	4	0.647
0.03	5	5	0.647
0.03	5	6	0.647
0.03	5	7	0.647
0.03	5	8	0.647
0.03	5	9	0.647
0.03	5	10	0.647
0.03	6	1	0.647
0.03	6	2	0.647
0.03	6	3	0.647
0.03	6	4	0.647
0.03	6	5	0.647
0.03	6	6	0.647
0.03	6	7	0.647
0.03	6	8	0.647
0.03	6	9	0.647
0.03	6	10	0.647
0.03	7	1	0.647
0.03	7	2	0.647
0.03	7	3	0.647
0.03	7	4	0.647
0.03	7	5	0.647
0.03	7	6	0.647
0.03	7	7	0.647
0.03	7	8	0.647
0.03	7	9	0.647
0.03	7	10	0.647
0.03	8	1	0.647
0.03	8	2	0.647
0.03	8	3	0.647
0.03	8	4	0.647
0.03	8	5	0.647
0.03	8	6	0.647
0.03	8	7	0.647
0.03	8	8	0.647
0.03	8	9	0.647
0.03	8	10	0.647
0.03	9	1	0.647
0.03	9	2	0.647
0.03	9	3	0.647
0.03	9	4	0.647
0.03	9	5	0.647
0.03	9	6	0.647
0.03	9	7	0.647
0.03	9	8	0.647
0.03	9	9	0.647
0.03	9	10	0.647
0.03	10	1	0.647
0.03	10	2	0.647
0.03	10	3	0.647
0.03	10	4	0.647
0.03	10	5	0.647
0.03	10	6	0.647
0.03	10	7	0.647
0.03	10	8	0.647
0.03	10	9	0.647
0.03	10	10	0.647
0.04	1	1	0.663
0.04	1	2	0.663
0.04	1	3	0.663
0.04	1	4	0.663
0.04	1	5	0.663
0.04	1	6	0.663
0.04	1	7	0.663
0.04	1	8	0.663
0.04	1	9	0.663
0.04	1	10	0.663
0.04	2	1	0.663
0.04	2	2	0.663
0.04	2	3	0.663
0.04	2	4	0.663
0.04	2	5	0.663
0.04	2	6	0.663
0.04	2	7	0.663
0.04	2	8	0.663
0.04	2	9	0.663
0.04	2	10	0.663
0.04	3	1	0.663
0.04	3	2	0.663
0.04	3	3	0.663
0.04	3	4	0.663
0.04	3	5	0.663
0.04	3	6	0.663
0.04	3	7	0.663
0.04	3	8	0.663
0.04	3	9	0.663
0.04	3	10	0.663
0.04	4	1	0.663
0.04	4	2	0.663
0.04	4	3	0.663
0.04	4	4	0.663
0.04	4	5	0.663
0.04	4	6	0.663
0.04	4	7	0.663
0.04	4	8	0.663
0.04	4	9	0.663
0.04	4	10	0.663
0.04	5	1	0.663
0.04	5	2	0.663
0.04	5	3	0.663
0.04	5	4	0.663
0.04	5	5	0.663
0.04	5	6	0.663
0.04	5	7	0.663
0.04	5	8	0.663
0.04	5	9	0.663
0.04	5	10	0.663
0.04	6	1	0.663
0.04	6	2	0.663
0.04	6	3	0.663
0.04	6	4	0.663
0.04	6	5	0.663
0.04	6	6	0.663
0.04	6	7	0.663
0.04	6	8	0.663
0.04	6	9	0.663
0.04	6	10	0.663
0.04	7	1	0.663
0.04	7	2	0.663
0.04	7	3	0.663
0.04	7	4	0.663
0.04	7	5	0.663
0.04	7	6	0.663
0.04	7	7	0.663
0.04	7	8	0.663
0.04	7	9	0.663
0.04	7	10	0.663
0.04	8	1	0.663
0.04	8	2	0.663
0.04	8	3	0.663
0.04	8	4	0.663
0.04	8	5	0.663
0.04	8	6	0.663
0.04	8	7	0.663
0.04	8	8	0.663
0.04	8	9	0.663
0.04	8	10	0.663
0.04	9	1	0.663
0.04	9	2	0.663
0.04	9	3	0.663
0.04	9	4	0.663
0.04	9	5	0.663
0.04	9	6	0.663
0.04	9	7	0.663
0.04	9	8	0.663
0.04	9	9	0.663
0.04	9	10	0.663
0.04	10	1	0.663
0.04	10	2	0.663
0.04	10	3	0.663
0.04	10	4	0.663
0.04	10	5	0.663
0.04	10	6	0.663
0.04	10	7	0.663
0.04	10	8	0.663
0.04	10	9	0.663
0.04	10	10	0.663
0.05	1	1	0.666
0.05	1	2	0.666
0.05	1	3	0.666
0.05	1	4	0.666
0.05	1	5	0.666
0.05	1	6	0.666
0.05	1	7	0.666
0.05	1	8	0.666
0.05	1	9	0.666
0.05	1	10	0.666
0.05	2	1	0.666
0.05	2	2	0.666
0.05	2	3	0.666
0.05	2	4	0.666
0.05	2	5	0.666
0.05	2	6	0.666
0.05	2	7	0.666
0.05	2	8	0.666
0.05	2	9	0.666
0.05	2	10	0.666
0.05	3	1	0.666
0.05	3	2	0.666
0.05	3	3	0.666
0.05	3	4	0.666
0.05	3	5	0.666
0.05	3	6	0.666
0.05	3	7	0.666
0.05	3	8	0.666
0.05	3	9	0.666
0.05	3	10	0.666
0.05	4	1	0.666
0.05	4	2	0.666
0.05	4	3	0.666
0.05	4	4	0.666
0.05	4	5	0.666
0.05	4	6	0.666
0.05	4	7	0.666
0.05	4	8	0.666
0.05	4	9	0.666
0.05	4	10	0.666
0.05	5	1	0.666
0.05	5	2	0.666
0.05	5	3	0.666
0.05	5	4	0.666
0.05	5	5	0.666
0.05	5	6	0.666
0.05	5	7	0.666
0.05	5	8	0.666
0.05	5	9	0.666
0.05	5	10	0.666
0.05	6	1	0.666
0.05	6	2	0.666
0.05	6	3	0.666
0.05	6	4	0.666
0.05	6	5	0.666
0.05	6	6	0.666
0.05	6	7	0.666
0.05	6	8	0.666
0.05	6	9	0.666
0.05	6	10	0.666
0.05	7	1	0.666
0.05	7	2	0.666
0.05	7	3	0.666
0.05	7	4	0.666
0.05	7	5	0.666
0.05	7	6	0.666
0.05	7	7	0.666
0.05	7	8	0.666
0.05	7	9	0.666
0.05	7	10	0.666
0.05	8	1	0.666
0.05	8	2	0.666
0.05	8	3	0.666
0.05	8	4	0.666
0.05	8	5	0.666
0.05	8	6	0.666
0.05	8	7	0.666
0.05	8	8	0.666
0.05	8	9	0.666
0.05	8	10	0.666
0.05	9	1	0.666
0.05	9	2	0.666
0.05	9	3	0.666
0.05	9	4	0.666
0.05	9	5	0.666
0.05	9	6	0.666
0.05	9	7	0.666
0.05	9	8	0.666
0.05	9	9	0.666
0.05	9	10	0.666
0.05	10	1	0.666
0.05	10	2	0.666
0.05	10	3	0.666
0.05	10	4	0.666
0.05	10	5	0.666
0.05	10	6	0.666
0.05	10	7	0.666
0.05	10	8	0.666
0.05	10	9	0.666
0.05	10	10	0.666
0.06	1	1	0.677
0.06	1	2	0.677
0.06	1	3	0.677
0.06	1	4	0.677
0.06	1	5	0.677
0.06	1	6	0.677
0.06	1	7	0.677
0.06	1	8	0.677
0.06	1	9	0.677
0.06	1	10	0.677
0.06	2	1	0.677
0.06	2	2	0.677
0.06	2	3	0.677
0.06	2	4	0.677
0.06	2	5	0.677
0.06	2	6	0.677
0.06	2	7	0.677
0.06	2	8	0.677
0.06	2	9	0.677
0.06	2	10	0.677
0.06	3	1	0.677
0.06	3	2	0.677
0.06	3	3	0.677
0.06	3	4	0.677
0.06	3	5	0.677
0.06	3	6	0.677
0.06	3	7	0.677
0.06	3	8	0.677
0.06	3	9	0.677
0.06	3	10	0.677
0.06	4	1	0.677
0.06	4	2	0.677
0.06	4	3	0.677
0.06	4	4	0.677
0.06	4	5	0.677
0.06	4	6	0.677
0.06	4	7	0.677
0.06	4	8	0.677
0.06	4	9	0.677
0.06	4	10	0.677
0.06	5	1	0.677
0.06	5	2	0.677
0.06	5	3	0.677
0.06	5	4	0.677
0.06	5	5	0.677
0.06	5	6	0.677
0.06	5	7	0.677
0.06	5	8	0.677
0.06	5	9	0.677
0.06	5	10	0.677
0.06	6	1	0.677
0.06	6	2	0.677
0.06	6	3	0.677
0.06	6	4	0.677
0.06	6	5	0.677
0.06	6	6	0.677
0.06	6	7	0.677
0.06	6	8	0.677
0.06	6	9	0.677
0.06	6	10	0.677
0.06	7	1	0.677
0.06	7	2	0.677
0.06	7	3	0.677
0.06	7	4	0.677
0.06	7	5	0.677
0.06	7	6	0.677
0.06	7	7	0.677
0.06	7	8	0.677
0.06	7	9	0.677
0.06	7	10	0.677
0.06	8	1	0.677
0.06	8	2	0.677
0.06	8	3	0.677
0.06	8	4	0.677
0.06	8	5	0.677
0.06	8	6	0.677
0.06	8	7	0.677
0.06	8	8	0.677
0.06	8	9	0.677
0.06	8	10	0.677
0.06	9	1	0.677
0.06	9	2	0.677
0.06	9	3	0.677
0.06	9	4	0.677
0.06	9	5	0.677
0.06	9	6	0.677
0.06	9	7	0.677
0.06	9	8	0.677
0.06	9	9	0.677
0.06	9	10	0.677
0.06	10	1	0.677
0.06	10	2	0.677
0.06	10	3	0.677
0.06	10	4	0.677
0.06	10	5	0.677
0.06	10	6	0.677
0.06	10	7	0.677
0.06	10	8	0.677
0.06	10	9	0.677
0.06	10	10	0.677
0.07	1	1	0.674
0.07	1	2	0.674
0.07	1	3	0.674
0.07	1	4	0.674
0.07	1	5	0.674
0.07	1	6	0.674
0.07	1	7	0.674
0.07	1	8	0.674
0.07	1	9	0.674
0.07	1	10	0.674
0.07	2	1	0.674
0.07	2	2	0.674
0.07	2	3	0.674
0.07	2	4	0.674
0.07	2	5	0.674
0.07	2	6	0.674
0.07	2	7	0.674
0.07	2	8	0.674
0.07	2	9	0.674
0.07	2	10	0.674
0.07	3	1	0.674
0.07	3	2	0.674
0.07	3	3	0.674
0.07	3	4	0.674
0.07	3	5	0.674
0.07	3	6	0.674
0.07	3	7	0.674
0.07	3	8	0.674
0.07	3	9	0.674
0.07	3	10	0.674
0.07	4	1	0.674
0.07	4	2	0.674
0.07	4	3	0.674
0.07	4	4	0.674
0.07	4	5	0.674
0.07	4	6	0.674
0.07	4	7	0.674
0.07	4	8	0.674
0.07	4	9	0.674
0.07	4	10	0.674
0.07	5	1	0.674
0.07	5	2	0.674
0.07	5	3	0.674
0.07	5	4	0.674
0.07	5	5	0.674
0.07	5	6	0.674
0.07	5	7	0.674
0.07	5	8	0.674
0.07	5	9	0.674
0.07	5	10	0.674
0.07	6	1	0.674
0.07	6	2	0.674
0.07	6	3	0.674
0.07	6	4	0.674
0.07	6	5	0.674
0.07	6	6	0.674
0.07	6	7	0.674
0.07	6	8	0.674
0.07	6	9	0.674
0.07	6	10	0.674
0.07	7	1	0.674
0.07	7	2	0.674
0.07	7	3	0.674
0.07	7	4	0.674
0.07	7	5	0.674
0.07	7	6	0.674
0.07	7	7	0.674
0.07	7	8	0.674
0.07	7	9	0.674
0.07	7	10	0.674
0.07	8	1	0.674
0.07	8	2	0.674
0.07	8	3	0.674
0.07	8	4	0.674
0.07	8	5	0.674
0.07	8	6	0.674
0.07	8	7	0.674
0.07	8	8	0.674
0.07	8	9	0.674
0.07	8	10	0.674
0.07	9	1	0.674
0.07	9	2	0.674
0.07	9	3	0.674
0.07	9	4	0.674
0.07	9	5	0.674
0.07	9	6	0.674
0.07	9	7	0.674
0.07	9	8	0.674
0.07	9	9	0.674
0.07	9	10	0.674
0.07	10	1	0.674
0.07	10	2	0.674
0.07	10	3	0.674
0.07	10	4	0.674
0.07	10	5	0.674
0.07	10	6	0.674
0.07	10	7	0.674
0.07	10	8	0.674
0.07	10	9	0.674
0.07	10	10	0.674
0.08	1	1	0.667
0.08	1	2	0.667
0.08	1	3	0.667
0.08	1	4	0.667
0.08	1	5	0.667
0.08	1	6	0.667
0.08	1	7	0.667
0.08	1	8	0.667
0.08	1	9	0.667
0.08	1	10	0.667
0.08	2	1	0.667
0.08	2	2	0.667
0.08	2	3	0.667
0.08	2	4	0.667
0.08	2	5	0.667
0.08	2	6	0.667
0.08	2	7	0.667
0.08	2	8	0.667
0.08	2	9	0.667
0.08	2	10	0.667
0.08	3	1	0.667
0.08	3	2	0.667
0.08	3	3	0.667
0.08	3	4	0.667
0.08	3	5	0.667
0.08	3	6	0.667
0.08	3	7	0.667
0.08	3	8	0.667
0.08	3	9	0.667
0.08	3	10	0.667
0.08	4	1	0.667
0.08	4	2	0.667
0.08	4	3	0.667
0.08	4	4	0.667
0.08	4	5	0.667
0.08	4	6	0.667
0.08	4	7	0.667
0.08	4	8	0.667
0.08	4	9	0.667
0.08	4	10	0.667
0.08	5	1	0.667
0.08	5	2	0.667
0.08	5	3	0.667
0.08	5	4	0.667
0.08	5	5	0.667
0.08	5	6	0.667
0.08	5	7	0.667
0.08	5	8	0.667
0.08	5	9	0.667
0.08	5	10	0.667
0.08	6	1	0.667
0.08	6	2	0.667
0.08	6	3	0.667
0.08	6	4	0.667
0.08	6	5	0.667
0.08	6	6	0.667
0.08	6	7	0.667
0.08	6	8	0.667
0.08	6	9	0.667
0.08	6	10	0.667
0.08	7	1	0.667
0.08	7	2	0.667
0.08	7	3	0.667
0.08	7	4	0.667
0.08	7	5	0.667
0.08	7	6	0.667
0.08	7	7	0.667
0.08	7	8	0.667
0.08	7	9	0.667
0.08	7	10	0.667
0.08	8	1	0.667
0.08	8	2	0.667
0.08	8	3	0.667
0.08	8	4	0.667
0.08	8	5	0.667
0.08	8	6	0.667
0.08	8	7	0.667
0.08	8	8	0.667
0.08	8	9	0.667
0.08	8	10	0.667
0.08	9	1	0.667
0.08	9	2	0.667
0.08	9	3	0.667
0.08	9	4	0.667
0.08	9	5	0.667
0.08	9	6	0.667
0.08	9	7	0.667
0.08	9	8	0.667
0.08	9	9	0.667
0.08	9	10	0.667
0.08	10	1	0.667
0.08	10	2	0.667
0.08	10	3	0.667
0.08	10	4	0.667
0.08	10	5	0.667
0.08	10	6	0.667
0.08	10	7	0.667
0.08	10	8	0.667
0.08	10	9	0.667
0.08	10	10	0.667
0.09	1	1	0.677
0.09	1	2	0.677
0.09	1	3	0.677
0.09	1	4	0.677
0.09	1	5	0.677
0.09	1	6	0.677
0.09	1	7	0.677
0.09	1	8	0.677
0.09	1	9	0.677
0.09	1	10	0.677
0.09	2	1	0.677
0.09	2	2	0.677
0.09	2	3	0.677
0.09	2	4	0.677
0.09	2	5	0.677
0.09	2	6	0.677
0.09	2	7	0.677
0.09	2	8	0.677
0.09	2	9	0.677
0.09	2	10	0.677
0.09	3	1	0.677
0.09	3	2	0.677
0.09	3	3	0.677
0.09	3	4	0.677
0.09	3	5	0.677
0.09	3	6	0.677
0.09	3	7	0.677
0.09	3	8	0.677
0.09	3	9	0.677
0.09	3	10	0.677
0.09	4	1	0.677
0.09	4	2	0.677
0.09	4	3	0.677
0.09	4	4	0.677
0.09	4	5	0.677
0.09	4	6	0.677
0.09	4	7	0.677
0.09	4	8	0.677
0.09	4	9	0.677
0.09	4	10	0.677
0.09	5	1	0.677
0.09	5	2	0.677
0.09	5	3	0.677
0.09	5	4	0.677
0.09	5	5	0.677
0.09	5	6	0.677
0.09	5	7	0.677
0.09	5	8	0.677
0.09	5	9	0.677
0.09	5	10	0.677
0.09	6	1	0.677
0.09	6	2	0.677
0.09	6	3	0.677
0.09	6	4	0.677
0.09	6	5	0.677
0.09	6	6	0.677
0.09	6	7	0.677
0.09	6	8	0.677
0.09	6	9	0.677
0.09	6	10	0.677
0.09	7	1	0.677
0.09	7	2	0.677
0.09	7	3	0.677
0.09	7	4	0.677
0.09	7	5	0.677
0.09	7	6	0.677
0.09	7	7	0.677
0.09	7	8	0.677
0.09	7	9	0.677
0.09	7	10	0.677
0.09	8	1	0.677
0.09	8	2	0.677
0.09	8	3	0.677
0.09	8	4	0.677
0.09	8	5	0.677
0.09	8	6	0.677
0.09	8	7	0.677
0.09	8	8	0.677
0.09	8	9	0.677
0.09	8	10	0.677
0.09	9	1	0.677
0.09	9	2	0.677
0.09	9	3	0.677
0.09	9	4	0.677
0.09	9	5	0.677
0.09	9	6	0.677
0.09	9	7	0.677
0.09	9	8	0.677
0.09	9	9	0.677
0.09	9	10	0.677
0.09	10	1	0.677
0.09	10	2	0.677
0.09	10	3	0.677
0.09	10	4	0.677
0.09	10	5	0.677
0.09	10	6	0.677
0.09	10	7	0.677
0.09	10	8	0.677
0.09	10	9	0.677
0.09	10	10	0.677
0.1	1	1	0.668
0.1	1	2	0.668
0.1	1	3	0.668
0.1	1	4	0.668
0.1	1	5	0.668
0.1	1	6	0.668
0.1	1	7	0.668
0.1	1	8	0.668
0.1	1	9	0.668
0.1	1	10	0.668
0.1	2	1	0.668
0.1	2	2	0.668
0.1	2	3	0.668
0.1	2	4	0.668
0.1	2	5	0.668
0.1	2	6	0.668
0.1	2	7	0.668
0.1	2	8	0.668
0.1	2	9	0.668
0.1	2	10	0.668
0.1	3	1	0.668
0.1	3	2	0.668
0.1	3	3	0.668
0.1	3	4	0.668
0.1	3	5	0.668
0.1	3	6	0.668
0.1	3	7	0.668
0.1	3	8	0.668
0.1	3	9	0.668
0.1	3	10	0.668
0.1	4	1	0.668
0.1	4	2	0.668
0.1	4	3	0.668
0.1	4	4	0.668
0.1	4	5	0.668
0.1	4	6	0.668
0.1	4	7	0.668
0.1	4	8	0.668
0.1	4	9	0.668
0.1	4	10	0.668
0.1	5	1	0.668
0.1	5	2	0.668
0.1	5	3	0.668
0.1	5	4	0.668
0.1	5	5	0.668
0.1	5	6	0.668
0.1	5	7	0.668
0.1	5	8	0.668
0.1	5	9	0.668
0.1	5	10	0.668
0.1	6	1	0.668
0.1	6	2	0.668
0.1	6	3	0.668
0.1	6	4	0.668
0.1	6	5	0.668
0.1	6	6	0.668
0.1	6	7	0.668
0.1	6	8	0.668
0.1	6	9	0.668
0.1	6	10	0.668
0.1	7	1	0.668
0.1	7	2	0.668
0.1	7	3	0.668
0.1	7	4	0.668
0.1	7	5	0.668
0.1	7	6	0.668
0.1	7	7	0.668
0.1	7	8	0.668
0.1	7	9	0.668
0.1	7	10	0.668
0.1	8	1	0.668
0.1	8	2	0.668
0.1	8	3	0.668
0.1	8	4	0.668
0.1	8	5	0.668
0.1	8	6	0.668
0.1	8	7	0.668
0.1	8	8	0.668
0.1	8	9	0.668
0.1	8	10	0.668
0.1	9	1	0.668
0.1	9	2	0.668
0.1	9	3	0.668
0.1	9	4	0.668
0.1	9	5	0.668
0.1	9	6	0.668
0.1	9	7	0.668
0.1	9	8	0.668
0.1	9	9	0.668
0.1	9	10	0.668
0.1	10	1	0.668
0.1	10	2	0.668
0.1	10	3	0.668
0.1	10	4	0.668
0.1	10	5	0.668
0.1	10	6	0.668
0.1	10	7	0.668
0.1	10	8	0.668
0.1	10	9	0.668
0.1	10	10	0.668
