# Supplementary material for: Liver function test indices-based prediction model for post-stroke depression: a multicenter, retrospective study
Source: BMC Med Inform Decis Mak. 2023 Jul 19;23:127. doi: 10.1186/s12911-023-02241-0 (PMC10357817; doi:10.1186/s12911-023-02241-0)
Supplement: Supplementary file 3 — Supplementary Material 3 [file 12911_2023_2241_MOESM3_ESM.xlsx]

## Sheet: Sheet1
Comparison of the newly created model with the existing model
Title	Authors	Algorithms	Parameters	AUC
Liver biomarker based for prediction of post-stroke depression: A multicenter, retrospective study (our model)	Yalian Zhang et al.	Machine learning methods (GBDT)	Liver function index	0.761(0.707-0.816)
Prediction of Poststroke Depression Based on the Outcomes of Machine Learning Algorithms	Yeong Hwan Ryu et al.	Machine learning methods (SVM)	Neurological, cognitive, and functional assessments biomarkers	0.711
The Post-Stroke Depression Risk Scale (PoStDeRiS): Development of an Acute-Phase Prediction Model for Depression 6 Months After Stroke	Simon Ladwig et al.	Multivariate regression model	History of depression, stroke severity (National Institutes of Health Stroke Scale), and functional independence (Barthel Index)	0.84(0.78-0.90)
The Combination of Insulin Resistance and Serum Interleukin-1β Correlates with Post-Stroke Depression in Patients with Acute Ischemic Stroke	Xiao-Yi Yi et al.	Single biomarker diagnosis	IL-1β, HOMA-IR	0.78
MicroRNA-140-5p: A novel circulating biomarker for early warning of late-onset post-stroke depression	Huai-Bin, Liang et al.	Single biomarker diagnosis	MicroRNA-140-5p	0.81
AUC:area under the curve
